# Supplementary material for: Prevalence and correlates of physical and sexual intimate partner violence among women living with HIV in Uganda
Source: PLoS One. 2018 Aug 27;13(8):e0202992. doi: 10.1371/journal.pone.0202992 (PMC6110509; doi:10.1371/journal.pone.0202992)
Supplement: S1 File — (XLSX) [file pone.0202992.s001.xlsx]

## Sheet: Sheet1
id	visit	raformid	rarein	rarddy	rardmo	rardyr	raid	ravddy	ravdmo	ravdyr	rainit	racddy	racdmo	racdyr	ravisit	ravisint	rasnum	ramainp	rapar1	rapars1	rapar2	rapars2	rapar3	rapars3	rapar4	rapars4	ragender	rareviewd	ravisitd	ralastd	rbformid	rbid	rbvisit	rbvisint	rbbegm1	rbbegy1	rbbegdk1	rbbegm2	rbbegy2	rbbegdk2	rbbegm3	rbbegy3	rbbegdk3	rbbegm4	rbbegy4	rbbegdk4	rbong1	rbong2	rbong3
MBA1001	30	44948	M-O	17	7	2012	MBA1001	16	7	2012	A-B				30		1	1	1								2	2012-07-17	2012-07-16		46469	MBA1001	30		1	1994											1
MBA1001	33	44948	KES	25	6	2013	MBA1001	24	6	2013	A-B	16	7	2012	33		1	1	1								2	2013-06-25	2013-06-24	2012-07-16	46469	MBA1001	33		6	1998											1
MBA1001	36	44948	M-O	21	5	2014	MBA1001	21	5	2014	N-V	24	6	2013	36		1	1	1								2	2014-05-21	2014-05-21	2013-06-24	46469	MBA1001	36				8										1
MBA1001	39	44948	TJM	20	4	2015	MBA1001	20	4	2015	AMK	21	5	2014	39		1	1	1								2	2015-04-20	2015-04-20	2014-05-21	46469	MBA1001	39		8	1996											1
MBA1001	40	44948	TJM	24	6	2015	MBA1001	23	6	2015	AMK	20	4	2015	40		1	1	1								2	2015-06-24	2015-06-23	2015-04-20	46469	MBA1001	40			1997											1
MBA1003	30	44948	M-O	25	7	2012	MBA1003	25	7	2012	AMK				30		1	1	1								2	2012-07-25	2012-07-25		46469	MBA1003	30			1996											1
MBA1003	33	44948	KES	26	6	2013	MBA1003	26	6	2013	AMK	25	7	2013	33		0										2	2013-06-26	2013-06-26	2013-07-25
MBA1003	36	44948	E-C	6	6	2014	MBA1003	6	6	2014	AMK	26	6	2013	36		0										2	2014-06-06	2014-06-06	2013-06-26
MBA1003	39	44948	TJM	15	5	2015	MBA1003	13	5	2015	AMK	6	6	2014	39		1	1	1								2	2015-05-15	2015-05-13	2014-06-06	46469	MBA1003	39			1997											1
MBA1005	30	44948	M-O	9	7	2012	MBA1005	9	7	2012	M-C				30		1	1	2								2	2012-07-09	2012-07-09		46469	MBA1005	30			2006											1
MBA1005	33	44948	A-K	23	7	2013	MBA1005	16	7	2013	M-C	9	7	2013	33		1	1	2								2	2013-07-23	2013-07-16	2013-07-09	46469	MBA1005	33		4	2012											1
MBA1005	34	44948	E-C	28	10	2013	MBA1005	25	10	2013	M-C	16	7	2013	34		1	1	2								2	2013-10-28	2013-10-25	2013-07-16	46469	MBA1005	34		4	2011											1
MBA1005	36	44948	E-C	23	4	2014	MBA1005	17	4	2014	M-C	25	10	2013	36		1	1	2								2	2014-04-23	2014-04-17	2013-10-25	46469	MBA1005	36		4	2012											1
MBA1005	40	44948	M-O	29	4	2015	MBA1005	28	4	2015	N-S	17	4	2014	40		1	1	1								2	2015-04-29	2015-04-28	2014-04-17	46469	MBA1005	40			2011											1
MBA1009	31	44948	M-O	3	9	2012	MBA1009	3	9	2012	AMK	8	5	2012	31		0										2	2012-09-03	2012-09-03	2012-05-08	46469	MBA1009	31
MBA1009	34	44948	E-C	6	8	2013	MBA1009	2	8	2013	AMK	3	9	2012	34		0										2	2013-08-06	2013-08-02	2012-09-03
MBA1009	37	44948	E-C	30	6	2014	MBA1009	27	6	2014	AMK	2	8	2013	37		0										2	2014-06-30	2014-06-27	2013-08-02
MBA1009	40	44948	TJM	26	5	2015	MBA1009	26	5	2015	AMK	27	6	2014	40		0										2	2015-05-26	2015-05-26	2014-06-27
MBA1011	28	44948	E-C	23	1	2012	MBA1011	18	1	2012	N-V	5	10	2011	28		1		1								2	2012-01-23	2012-01-18	2011-10-05	46469	MBA1011	28		1	2000											1
MBA1011	29	44948	E-C	17	5	2012	MBA1011	14	5	2012	N-V				29		1	1	2								2	2012-05-17	2012-05-14		46469	MBA1011	29		1	2008											1
MBA1011	30	44948	E-C	7	9	2012	MBA1011	5	9	2012	N-V	14	5	2012	30		1	1	2								2	2012-09-07	2012-09-05	2012-05-14	46469	MBA1011	30		12	2007											0
MBA1011	33	44948	E-C	15	8	2013	MBA1011	14	8	2013	N-V	5	9	2012	33		1	1	2								2	2013-08-15	2013-08-14	2012-09-05	46469	MBA1011	33			2009											1
MBA1011	37	44948	TJM	21	10	2014	MBA1011	21	10	2014	AMK	14	8	2013	37		1	1	2								2	2014-10-21	2014-10-21	2013-08-14	46469	MBA1011	37			2014											1
MBA1011	39	44948	TJM	28	5	2015	MBA1011	28	5	2015	AMK	21	10	2014	39		1	1	2								2	2015-05-28	2015-05-28	2014-10-21	46469	MBA1011	39			2011											1
MBA1012	29	44948	E-C	7	5	2012	MBA1012	2	5	2012	A-B				29		1	1	1								2	2012-05-07	2012-05-02		46469	MBA1012	29		1	1994											1
MBA1012	30	44948	E-C	7	9	2012	MBA1012	3	9	2012	A-B	2	5	2012	30		1	1	1								2	2012-09-07	2012-09-03	2012-05-02	46469	MBA1012	30		6	1996											1
MBA1012	33	44948	E-C	12	8	2013	MBA1012	9	8	2013	A-B	3	9	2012	33		1	1	1								2	2013-08-12	2013-08-09	2012-09-03	46469	MBA1012	33		6	1996											1
MBA1012	36	44948	E-C	2	7	2014	MBA1012	27	6	2014	A-B	9	8	2013	36		1	0	1								2	2014-07-02	2014-06-27	2013-08-09	46469	MBA1012	36		6	1996											1
MBA1012	39	44948	TJM	29	5	2015	MBA1012	29	5	2015	AMK	27	6	2014	39		1	1	1								2	2015-05-29	2015-05-29	2014-06-27	46469	MBA1012	39			1995											1
MBA1016	30	44948	E-C	24	9	2012	MBA1016	21	9	2012	N-V	30	5	2012	30		0										2	2012-09-24	2012-09-21	2012-05-30
MBA1016	33	44948	E-C	28	8	2013	MBA1016	28	8	2013	N-V	21	9	2012	33		1	1	2								2	2013-08-28	2013-08-28	2012-09-21	46469	MBA1016	33			1998											1
MBA1016	36	44948	E-C	29	7	2014	MBA1016	24	7	2014	N-V	28	8	2013	36		1	1	2								2	2014-07-29	2014-07-24	2013-08-28	46469	MBA1016	36			2000											1
MBA1016	38	44948	TJM	10	6	2015	MBA1016	8	6	2015	AMK	24	7	2014	38		0										2	2015-06-10	2015-06-08	2014-07-24
MBA1020	30	44948	M-O	3	10	2012	MBA1020	2	10	2012	A-B	11	6	2012	30		1	1	1								2	2012-10-03	2012-10-02	2012-06-11	46469	MBA1020	30		7	1995											1
MBA1020	33	44948	E-C	30	8	2013	MBA1020	23	8	2013	A-B	2	10	2013	33		1	1	1								2	2013-08-30	2013-08-23	2013-10-02	46469	MBA1020	33		7	1997											1
MBA1020	35	44948	E-C	25	4	2014	MBA1020	25	4	2014	A-B	23	8	2013	35		1	1	1								2	2014-04-25	2014-04-25	2013-08-23	46469	MBA1020	35		5	1995											1
MBA1020	36	44948	E-C	31	7	2014	MBA1020	31	7	2014	A-B	25	4	2014	36		1	1	1								2	2014-07-31	2014-07-31	2014-04-25	46469	MBA1020	36		7	1995											1
MBA1020	39	44948	TJM	22	5	2015	MBA1020	19	5	2015	N-H	31	7	2014	39		1	1	1								2	2015-05-22	2015-05-19	2014-07-31	46469	MBA1020	39		7	1995											1
MBA1027	30	44948	E-C	10	10	2012	MBA1027	8	10	2012	A-B	18	6	2012	30		0										2	2012-10-10	2012-10-08	2012-06-18
MBA1027	33	44948	E-C	9	9	2013	MBA1027	9	9	2013	KES	8	10	2012	33		0										2	2013-09-09	2013-09-09	2012-10-08
MBA1027	37	44948	TJM	19	11	2014	MBA1027	18	11	2014	A-C	9	9	2013	37		0										2	2014-11-19	2014-11-18	2013-09-09
MBA1027	39	44948	TJM	17	6	2015	MBA1027	17	6	2015	AMK	18	11	2014	39		0										2	2015-06-17	2015-06-17	2014-11-18
MBA1029	30	44948	E-C	16	10	2012	MBA1029	11	10	2012	N-V	20	6	2012	30		1	1	2								2	2012-10-16	2012-10-11	2012-06-20	46469	MBA1029	30		5	2008											1
MBA1029	33	44948	E-C	9	9	2013	MBA1029	5	9	2013	N-V	11	10	2012	33		1	1	2								2	2013-09-09	2013-09-05	2012-10-11	46469	MBA1029	33		5	2002											1
MBA1029	37	44948	TJM	25	11	2014	MBA1029	25	11	2014	AMK	5	9	2013	37		1	1	2								2	2014-11-25	2014-11-25	2013-09-05	46469	MBA1029	37				8										1
MBA1029	39	44948	TJM	16	6	2015	MBA1029	16	6	2015	AMK	25	11	2014	39		1	1	2								2	2015-06-16	2015-06-16	2014-11-25	46469	MBA1029	39			2008											1
MBA1030	33	44948	E-C	30	8	2013	MBA1030	23	8	2013	A-B				33		0										2	2013-08-30	2013-08-23
MBA1030	35	44948	M-O	21	5	2014	MBA1030	20	5	2014	N-V	23	8	2013	35		0										2	2014-05-21	2014-05-20	2013-08-23
MBA1030	36	44948	E-C	31	7	2014	MBA1030	30	7	2014	A-B	20	5	2014	36		0										2	2014-07-31	2014-07-30	2014-05-20
MBA1030	39	44948	TJM	16	6	2015	MBA1030	16	6	2015	AMK	30	7	2014	39		0										2	2015-06-16	2015-06-16	2014-07-30
MBA1033	30	44948	E-C	15	10	2012	MBA1033	12	10	2012	M-C	25	6	2012	30		1	1	1								2	2012-10-15	2012-10-12	2012-06-25	46469	MBA1033	30			1987											1
MBA1033	33	44948	E-C	17	9	2013	MBA1033	17	9	2013	M-C	12	10	2012	33		1	1	1								2	2013-09-17	2013-09-17	2012-10-12	46469	MBA1033	33		1	1987											1
MBA1033	37	44948	TJM	19	12	2014	MBA1033	17	12	2014	N-S	17	9	2013	37		0										2	2014-12-19	2014-12-17	2013-09-17
MBA1033	38	44948	TJM	27	3	2015	MBA1033	26	3	2015	N-S	17	9	2013	38		0										2	2015-03-27	2015-03-26	2013-09-17
MBA1033	39	44948	M O	2	7	2015	MBA1033	2	7	2015	N-S	26	3	2015	39		0										2	2015-07-02	2015-07-02	2015-03-26
MBA1034	30	44948	M-O	5	10	2012	MBA1034	5	10	2012	N-S	20	6	2012	30		0										2	2012-10-05	2012-10-05	2012-06-20
MBA1034	33	44948	E-C	9	9	2013	MBA1034	5	9	2013	N-S	5	10	2012	33		0										2	2013-09-09	2013-09-05	2012-10-05
MBA1034	37	44948	TJM	7	1	2015	MBA1034	5	1	2015	N-S	5	9	2013	37		0										2	2015-01-07	2015-01-05	2013-09-05
MBA1034	39	44948	TJM	30	6	2015	MBA1034	30	6	2015	N-S	5	1	2015	39		0										2	2015-06-30	2015-06-30	2015-01-05
MBA1037	30	44948	M-O	24	10	2012	MBA1037	23	10	2012	N-S	19	6	2012	30		1	1	1								2	2012-10-24	2012-10-23	2012-06-19	46469	MBA1037	30		4	1996											1
MBA1037	33	44948	E-C	17	9	2013	MBA1037	17	9	2013	N-S	23	10	2012	33		1	1	2								2	2013-09-17	2013-09-17	2012-10-23	46469	MBA1037	33			1996											1
MBA1037	37	44948	TJM	9	12	2014	MBA1037	9	12	2014	N-S	17	9	2013	37		0										2	2014-12-09	2014-12-09	2013-09-17
MBA1037	39	44948	M-O	2	7	2015	MBA1037	2	7	2015	N-S	9	12	2014	39		0										2	2015-07-02	2015-07-02	2014-12-09
MBA1041	30	44948	M-O	15	11	2012	MBA1041	13	11	2012	KES	16	7	2012	30		1	1	2								2	2012-11-15	2012-11-13	2012-07-16	46469	MBA1041	30		7	2001											1
MBA1041	33	44948	E-C	2	10	2013	MBA1041	2	10	2013	KES	13	11	2012	33		0										2	2013-10-02	2013-10-02	2012-11-13
MBA1041	36	44948	TJM	29	8	2014	MBA1041	27	8	2014	KES	2	10	2013	36		0										2	2014-08-29	2014-08-27	2013-10-02
MBA1041	39	44948	TJM	16	7	2015	MBA1041	16	7	2015	AMK	27	8	2014	39		0										2	2015-07-16	2015-07-16	2014-08-27
MBA1043	33	44948	E-C	3	10	2013	MBA1043	3	10	2013	A-B				33		0										2	2013-10-03	2013-10-03
MBA1043	37	44948	TJM	14	1	2015	MBA1043	14	1	2015	N-S	3	10	2013	37		0										2	2015-01-14	2015-01-14	2013-10-03
MBA1044	30	44948	M-O	24	10	2012	MBA1044	23	10	2012	AMK	23	3	2012	30		1	1	1								2	2012-10-24	2012-10-23	2012-03-23	46469	MBA1044	30		5	1999											1
MBA1044	33	44948	E-C	10	10	2013	MBA1044	8	10	2013	AMK	23	10	2012	33		2	1	1		2						2	2013-10-10	2013-10-08	2012-10-23	46469	MBA1044	33		6	1999			2003								1	1
MBA1044	34	44948	M-O	27	1	2014	MBA1044	27	1	2014	AMK	8	10	2013	34		2	1	1		2						2	2014-01-27	2014-01-27	2013-10-08	46469	MBA1044	34		5	1999			2006								1	1
MBA1044	36	44948	M-O	2	9	2014	MBA1044	2	9	2014	AMK	27	1	2014	36		1	1	1								2	2014-09-02	2014-09-02	2014-01-27	46469	MBA1044	36			1999											1
MBA1044	39	44948	M-O	27	8	2015	MBA1044	27	7	2015	AMK	2	9	2014	39		1	1	1								2	2015-08-27	2015-07-27	2014-09-02	46469	MBA1044	39			1999											1
MBA1045	33	44948	M-O	11	10	2013	MBA1045	8	10	2013	K-D				33		1	1	1								2	2013-10-11	2013-10-08		46469	MBA1045	33		8	2010											1
MBA1045	37	44948	TJM	9	1	2015	MBA1045	8	1	2015	N-S	8	10	2013	37		1	1	1								2	2015-01-09	2015-01-08	2013-10-08	46469	MBA1045	37		8	2010											1
MBA1045	39	44948	TJM	25	6	2015	MBA1045	25	6	2015	N-S	8	1	2015	39		1	1	1								2	2015-06-25	2015-06-25	2015-01-08	46469	MBA1045	39		8	2010											1
MBA1046	30	44948	M-O	28	11	2012	MBA1046	23	11	2012	M-C	31	7	2012	30		1	1	2								2	2012-11-28	2012-11-23	2012-07-31	46469	MBA1046	30			2011											1
MBA1046	33	44948	E-C	8	11	2013	MBA1046	7	11	2013	M-C	23	11	2012	33		1	1	2								2	2013-11-08	2013-11-07	2012-11-23	46469	MBA1046	33			2010											0
MBA1046	35	44948	M-O	17	6	2014	MBA1046	17	6	2014	M-C	7	11	2013	35		1	1	2								2	2014-06-17	2014-06-17	2013-11-07	46469	MBA1046	35			2011											1
MBA1046	39	44948	TJM	15	7	2015	MBA1046	15	7	2015	N-S	17	6	2014	39		1	1	2								2	2015-07-15	2015-07-15	2014-06-17	46469	MBA1046	39			2013											1
MBA1047	30	44948	KES	23	11	2012	MBA1047	23	11	2012	A-B	23	7	2012	30		1	1	1								2	2012-11-23	2012-11-23	2012-07-23	46469	MBA1047	30		6	1996											1
MBA1047	33	44948	E-C	28	10	2013	MBA1047	25	10	2013	A-B	23	11	2012	33		1	1	1								2	2013-10-28	2013-10-25	2012-11-23	46469	MBA1047	33		5	1996											1
MBA1047	35	44948	E-C	20	6	2014	MBA1047	19	6	2014	A-B	25	10	2013	35		1	1	1								2	2014-06-20	2014-06-19	2013-10-25	46469	MBA1047	35		5	1997											1
MBA1050	29	44948	E-C	6	9	2012	MBA1050	5	9	2012	KES	30	4	2012	29		1	1	1								2	2012-09-06	2012-09-05	2012-04-30	46469	MBA1050	29		8	2009											1
MBA1050	30	44948	M-O	11	12	2012	MBA1050	7	12	2012	KES	5	9	2012	30		1	1	2								2	2012-12-11	2012-12-07	2012-09-05	46469	MBA1050	30			2009											1
MBA1050	33	44948	E-C	13	12	2013	MBA1050	3	12	2013	KES	7	12	2012	33		1	1	2								2	2013-12-13	2013-12-03	2012-12-07	46469	MBA1050	33			2007											1
MBA1050	35	44948	E-C	30	6	2014	MBA1050	27	6	2014	KES	3	12	2013	35		1	1	2								2	2014-06-30	2014-06-27	2013-12-03	46469	MBA1050	35			2009											1
MBA1051	25	44948	A-C	6	12	2011	MBA1051	22	11	2011	N-V	8	8	2011	25		1		2								2	2011-12-06	2011-11-22	2011-08-08	46469	MBA1051	25			2009											1
MBA1051	26	44948	E-C	20	3	2012	MBA1051	14	3	2012	N-V	22	11	2011	26		2	1	2		2						2	2012-03-20	2012-03-14	2011-11-22	46469	MBA1051	26		2	2008		1	2012								1	1
MBA1051	29	44948	M-O	20	6	2013	MBA1051	8	2	2013	N-H	14	3	2012	29		1	1	2								2	2013-06-20	2013-02-08	2012-03-14	46469	MBA1051	29			2010											1
MBA1051	33	44948	M-O	8	5	2014	MBA1051	8	5	2014	N-V	8	2	2013	33		1	1	2								2	2014-05-08	2014-05-08	2013-02-08	46469	MBA1051	33		8	2011											1
MBA1051	35	44948	TJM	26	11	2014	MBA1051	26	11	2014	AMK	8	5	2014	35		1	1	2								2	2014-11-26	2014-11-26	2014-05-08	46469	MBA1051	35				8										1
MBA1054	26	44948	D-M	1	11	2011	MBA1054	21	10	2011	A-B	21	6	2011	26		0										2	2011-11-01	2011-10-21	2011-06-21	46469	MBA1054	26
MBA1054	29	44948	M-O	24	9	2012	MBA1054	21	9	2012	A-B	4	6	2012	29		0										2	2012-09-24	2012-09-21	2012-06-04
MBA1054	33	44948	E-C	17	12	2013	MBA1054	17	12	2013	A-B	21	9	2012	33		0										2	2013-12-17	2013-12-17	2012-09-21
MBA1054	35	44948	E-C	29	7	2014	MBA1054	24	7	2014	A-B	17	12	2013	35		0										2	2014-07-29	2014-07-24	2013-12-17
MBA1057	29	44948	M-O	17	9	2012	MBA1057	17	9	2012	AMK	28	9	2012	29		0										2	2012-09-17	2012-09-17	2012-09-28
MBA1057	31	44948	E-C	15	5	2013	MBA1057	13	5	2013	AMK	17	9	2012	31		1	1	2								2	2013-05-15	2013-05-13	2012-09-17	46469	MBA1057	31				8										1
MBA1057	32	44948	E-C	27	8	2013	MBA1057	26	8	2013	AMK	13	5	2013	32		1	1	2								2	2013-08-27	2013-08-26	2013-05-13	46469	MBA1057	32				8										1
MBA1057	33	44948	E-C	10	12	2013	MBA1057	5	12	2013	AMK	26	8	2013	33		1	1	1								2	2013-12-10	2013-12-05	2013-08-26	46469	MBA1057	33				8										1
MBA1057	35	44948	E-C	23	7	2014	MBA1057	23	7	2014	AMK	5	12	2013	35		1	1	1								2	2014-07-23	2014-07-23	2013-12-05	46469	MBA1057	35				8										0
MBA1062	26	44948	D-M	28	10	2011	MBA1062	25	10	2011	KES	12	7	2011	26		1		1								2	2011-10-28	2011-10-25	2011-07-12	46469	MBA1062	26		1	1994											1
MBA1062	27	44948	E-C	10	2	2012	MBA1062	10	2	2012	KES	25	10	2011	27		1	1	2								2	2012-02-10	2012-02-10	2011-10-25	46469	MBA1062	27		1	1994											1
MBA1062	28	44948	E-C	18	6	2012	MBA1062	14	6	2012	N-H				28		1	1	1								2	2012-06-18	2012-06-14		46469	MBA1062	28		1	2000											1
MBA1062	29	44948	E-C	2	10	2012	MBA1062	28	9	2012	KES	14	6	2012	29		1	1	1								2	2012-10-02	2012-09-28	2012-06-14	46469	MBA1062	29		4	2005											1
MBA1062	33	44948	E-C	13	12	2013	MBA1062	12	12	2013	KES	28	9	2012	33		1	1	1								2	2013-12-13	2013-12-12	2012-09-28	46469	MBA1062	33		4	1997											1
MBA1062	35	44948	E-C	8	8	2014	MBA1062	6	8	2014	KES	12	12	2013	35		1	1	1								2	2014-08-08	2014-08-06	2013-12-12	46469	MBA1062	35		4	2005											1
MBA1062	36	44948	TJM	21	11	2014	MBA1062	21	11	2014	KES	6	8	2014	36		1	1	1								2	2014-11-21	2014-11-21	2014-08-06	46469	MBA1062	36		4	1997											1
MBA1065	26	44948	DM	19	10	2011	MBA1065	31	10	2011	KES	18	7	2011	26		1		1								2	2011-10-19	2011-10-31	2011-07-18	46469	MBA1065	26			1997											1
MBA1065	29	44948	M-O	25	10	2012	MBA1065	25	10	2012	KES	18	6	2012	29		1	1	1								2	2012-10-25	2012-10-25	2012-06-18	46469	MBA1065	29			1997											1
MBA1065	33	44948	M-O	18	12	2013	MBA1065	18	12	2013	KES	25	10	2012	33		1	1	1								2	2013-12-18	2013-12-18	2012-10-25	46469	MBA1065	33		4	1998											1
MBA1065	35	44948	E-C	8	8	2014	MBA1065	6	8	2014	KES	18	12	2013	35		1	1	1								2	2014-08-08	2014-08-06	2013-12-18	46469	MBA1065	35			1996											1
MBA1068	29	44948	E-C	15	1	2013	MBA1068	11	1	2013	AMK	18	9	2012	29		1	1	1								2	2013-01-15	2013-01-11	2012-09-18	46469	MBA1068	29			1999											1
MBA1068	33	44948	E-C	8	4	2014	MBA1068	8	4	2014	AMK	11	1	2013	33		1	1	1								2	2014-04-08	2014-04-08	2013-01-11	46469	MBA1068	33			1989											1
MBA1068	35	44948	TJM	8	11	2014	MBA1068	6	11	2014	AMK	8	4	2014	35		1	1	1								2	2014-11-08	2014-11-06	2014-04-08	46469	MBA1068	35			1998											1
MBA1069	26	44948	E-C	3	3	2012	MBA1069	1	3	2012	M-C	1	11	2011	26		0										2	2012-03-03	2012-03-01	2011-11-01	46469	MBA1069	26
MBA1069	29	44948	E-C	28	1	2013	MBA1069	22	1	2013	M-C	1	3	2012	29		0										2	2013-01-28	2013-01-22	2012-03-01
MBA1069	33	44948	E-C	14	2	2014	MBA1069	10	2	2014	M-C	22	1	2013	33		1	1	1								2	2014-02-14	2014-02-10	2013-01-22	46469	MBA1069	33			1984											1
MBA1069	34	44948	E-C	2	6	2014	MBA1069	29	5	2014	M-C	22	1	2014	34		1	1	1								2	2014-06-02	2014-05-29	2014-01-22	46469	MBA1069	34			1984											1
MBA1069	38	44948	TJM	16	6	2015	MBA1069	16	6	2015	N-S	29	5	2014	38		0										2	2015-06-16	2015-06-16	2014-05-29
MBA1070	26	44948	EC	2	2	2012	MBA1070	2	2	2012	N-S	13	10	2011	26		1	1	1								2	2012-02-02	2012-02-02	2011-10-13	46469	MBA1070	26		1	1989											1
MBA1070	29	44948	M-O	15	1	2013	MBA1070	10	1	2013	N-S	13	9	2012	29		1	1	1								2	2013-01-15	2013-01-10	2012-09-13	46469	MBA1070	29		8	1989											1
MBA1070	33	44948	E-C	2	4	2014	MBA1070	2	4	2014	N-S	10	1	2013	33		1	1	1								2	2014-04-02	2014-04-02	2013-01-10	46469	MBA1070	33		8	1989											1
MBA1070	35	44948	TJM	21	11	2014	MBA1070	18	11	2014	N-S	2	4	2014	35		1	1	1								2	2014-11-21	2014-11-18	2014-04-02	46469	MBA1070	35			1990											1
MBA1071	26	44948	EC	21	2	2012	MBA1071	8	2	2012	M-C	10	10	2011	26		0										2	2012-02-21	2012-02-08	2011-10-10	46469	MBA1071	26
MBA1071	29	44948	M-O	15	1	2013	MBA1071	11	1	2013	M-C	1	10	2012	29		0										2	2013-01-15	2013-01-11	2012-10-01
MBA1071	33	44948	E-C	2	4	2014	MBA1071	31	3	2014	M-C	11	1	2013	33		0										2	2014-04-02	2014-03-31	2013-01-11
MBA1071	35	44948	TJM	18	11	2014	MBA1071	14	11	2014	AMK	31	3	2014	35		0										2	2014-11-18	2014-11-14	2014-03-31
MBA1072	26	44948	E-C	31	5	2012	MBA1072	16	5	2012	N-S				26		0										2	2012-05-31	2012-05-16		46469	MBA1072	26
MBA1072	29	44948	E-C	17	4	2013	MBA1072	15	4	2013	N-S	16	5	2012	29		1	1	2								2	2013-04-17	2013-04-15	2012-05-16	46469	MBA1072	29			2012											1
MBA1072	32	44948	M-O	18	3	2014	MBA1072	18	3	2014	N-S	15	4	2013	32		0										2	2014-03-18	2014-03-18	2013-04-15
MBA1072	35	44948	M-O	26	2	2015	MBA1072	26	2	2015	N-S	18	3	2014	35		1	1	2								2	2015-02-26	2015-02-26	2014-03-18	46469	MBA1072	35			2010											1
MBA1073	26	44948	E-C	22	5	2012	MBA1073	21	5	2012	AMK				26		0										2	2012-05-22	2012-05-21		46469	MBA1073	26
MBA1073	29	44948	M-O	6	5	2013	MBA1073	18	4	2013	AMK	21	5	2012	29		0										2	2013-05-06	2013-04-18	2012-05-21
MBA1073	32	44948	M-O	21	3	2014	MBA1073	20	3	2014	AMK	18	4	2013	32		0										2	2014-03-21	2014-03-20	2013-04-18
MBA1075	26	44948	E-C	19	6	2012	MBA1075	13	6	2012	M-C				26		1	1	2								2	2012-06-19	2012-06-13		46469	MBA1075	26			2011											1
MBA1075	29	44948	E-C	8	5	2013	MBA1075	8	5	2013	M-C	13	6	2012	29		1	1	2								2	2013-05-08	2013-05-08	2012-06-13	46469	MBA1075	29			2010											1
MBA1075	32	44948	E-C	23	4	2014	MBA1075	10	4	2014	M-C	8	5	2013	32		1	1	2								2	2014-04-23	2014-04-10	2013-05-08	46469	MBA1075	32			2013											1
MBA1075	35	44948	TJM	13	3	2015	MBA1075	13	3	2015	N-S	10	4	2014	35		1	1	2								2	2015-03-13	2015-03-13	2014-04-10	46469	MBA1075	35			2013											1
MBA1077	25	44948	E-C	12	3	2012	MBA1077	6	3	2012	N-S	1	11	2011	25		0										2	2012-03-12	2012-03-06	2011-11-01	46469	MBA1077	25
MBA1077	26	44948	E-C	18	6	2012	MBA1077	13	6	2012	N-S				26		1	1	2								2	2012-06-18	2012-06-13		46469	MBA1077	26		1	2012											1
MBA1077	30	44948	E-C	4	9	2013	MBA1077	3	9	2013	N-S	13	6	2012	30		1	1	2								2	2013-09-04	2013-09-03	2012-06-13	46469	MBA1077	30		6	2013											1
MBA1077	32	44948	E-C	22	4	2014	MBA1077	15	4	2014	N-S	3	9	2013	32		1	1	1								2	2014-04-22	2014-04-15	2013-09-03	46469	MBA1077	32		5	2013											1
MBA1077	35	44948	TJM	17	3	2015	MBA1077	17	3	2015	N-S	15	4	2014	35		1	1	2								2	2015-03-17	2015-03-17	2014-04-15	46469	MBA1077	35		5	2013											1
MBA1079	30	44948	E-C	11	9	2013	MBA1079	5	9	2013	A-B	14	5	2013	30		0										2	2013-09-11	2013-09-05	2013-05-14
MBA1079	32	44948	E-C	14	4	2014	MBA1079	14	4	2014	A-B	5	9	2013	32		0										2	2014-04-14	2014-04-14	2013-09-05
MBA1079	35	44948	TJM	24	3	2015	MBA1079	24	3	2015	AMK	14	4	2014	35		0										2	2015-03-24	2015-03-24	2014-04-14
MBA1080	26	44948	M-O	27	6	2012	MBA1080	25	6	2012	N-S				26		0										2	2012-06-27	2012-06-25		46469	MBA1080	26
MBA1080	32	44948	E-C	28	4	2014	MBA1080	28	4	2014	N-S	25	6	2012	32		0										2	2014-04-28	2014-04-28	2012-06-25
MBA1080	35	44948	TJM	6	4	2015	MBA1080	1	4	2015	N-S	28	4	2014	35		0										2	2015-04-06	2015-04-01	2014-04-28
MBA1081	26	44948	M-O	29	6	2012	MBA1081	27	6	2012	KES				26		1	1	2								2	2012-06-29	2012-06-27		46469	MBA1081	26		1	2009											1
MBA1081	29	44948	M-O	18	6	2013	MBA1081	5	6	2013	KES	27	6	2012	29		1	1	2								2	2013-06-18	2013-06-05	2012-06-27	46469	MBA1081	29			2010											1
MBA1081	32	44948	E-C	25	4	2014	MBA1081	24	4	2014	KES	5	6	2013	32		1	1	2								2	2014-04-25	2014-04-24	2013-06-05	46469	MBA1081	32			2012											1
MBA1082	30	44948	E-C	8	10	2013	MBA1082	24	9	2013	N-V				30		0										2	2013-10-08	2013-09-24
MBA1082	34	44948	TJM	10	12	2014	MBA1082	10	12	2014	AMK	24	9	2013	34		0										2	2014-12-10	2014-12-10	2013-09-24
MBA1082	35	44948	TJM	9	4	2015	MBA1082	9	4	2015	AMK	10	12	2014	35		0										2	2015-04-09	2015-04-09	2014-12-10
MBA1083	29	44948	KES	26	6	2013	MBA1083	24	6	2013	M-C				29		0										2	2013-06-26	2013-06-24
MBA1083	33	44948	M-O	5	9	2014	MBA1083	4	9	2014	M-C	24	6	2013	33		0										2	2014-09-05	2014-09-04	2013-06-24
MBA1084	26	44948	M-O	4	7	2012	MBA1084	2	7	2012	AMK				26		0										2	2012-07-04	2012-07-02		46469	MBA1084	26
MBA1084	29	44948	E-C	31	5	2013	MBA1084	29	5	2013	AMK	2	7	2012	29		0										2	2013-05-31	2013-05-29	2012-07-02
MBA1084	32	44948	E-C	23	4	2014	MBA1084	22	4	2014	AMK	29	5	2013	32		0										2	2014-04-23	2014-04-22	2013-05-29
MBA1084	35	44948	TJM	6	4	2015	MBA1084	1	4	2015	AMK	22	4	2014	35		0										2	2015-04-06	2015-04-01	2014-04-22
MBA1085	26	44948	M-O	20	7	2012	MBA1085	18	7	2012	AMK				26		1	1	1								2	2012-07-20	2012-07-18		46469	MBA1085	26			2006											1
MBA1085	29	44948	M-O	19	6	2013	MBA1085	7	6	2013	AMK	18	7	2012	29		1	1	1								2	2013-06-19	2013-06-07	2012-07-18	46469	MBA1085	29			2003											1
MBA1085	32	44948	M-O	23	5	2014	MBA1085	22	5	2014	AMK	7	6	2013	32		1	1	1								2	2014-05-23	2014-05-22	2013-06-07	46469	MBA1085	32				8										1
MBA1085	35	44948	M-O	16	4	2015	MBA1085	15	4	2015	AMK	22	5	2014	35		1	1	1								2	2015-04-16	2015-04-15	2014-05-22	46469	MBA1085	35				8										1
MBA1086	26	44948	M-O	4	7	2012	MBA1086	4	7	2012	A-B				26		1	1	1								2	2012-07-04	2012-07-04		46469	MBA1086	26			2010											1
MBA1086	27	44948	M-O	28	11	2012	MBA1086	27	11	2012	A-B	4	7	2012	27		1	1	1								2	2012-11-28	2012-11-27	2012-07-04	46469	MBA1086	27		9	2006											1
MBA1086	28	44948	E-C	12	3	2013	MBA1086	22	2	2013	A-B	27	11	2012	28		1	1	1								2	2013-03-12	2013-02-22	2012-11-27	46469	MBA1086	28		6	2003											1
MBA1086	28.1	44948	TJM	3	11	2014	MBA1086	31	10	2014	N-H	22	2	2013	97	28.1	1	1	1								2	2014-11-03	2014-10-31	2013-02-22	46469	MBA1086	97	28.1	10	2010											1
MBA1086	34	44948	TJM	7	1	2015	MBA1086	5	1	2015	N-H	31	10	2014	34		1	1	1								2	2015-01-07	2015-01-05	2014-10-31	46469	MBA1086	34		2	2010											1
MBA1086	35	44948	TJM	23	4	2015	MBA1086	21	4	2015	N-H	5	1	2015	35		1	1	1								2	2015-04-23	2015-04-21	2015-01-05	46469	MBA1086	35		2	2010											1
MBA1087	30	44948	E-C	21	10	2013	MBA1087	17	10	2013	N-V				30		0										2	2013-10-21	2013-10-17
MBA1087	32	44948	M-O	28	5	2014	MBA1087	28	5	2014	N-V	17	10	2013	32		0										2	2014-05-28	2014-05-28	2013-10-17
MBA1087	35	44948	TJM	30	4	2015	MBA1087	29	4	2015	AMK	28	5	2014	35		0										2	2015-04-30	2015-04-29	2014-05-28
MBA1088	26	44948	M-O	27	7	2012	MBA1088	27	7	2012	A-B				26		1	1	1								2	2012-07-27	2012-07-27		46469	MBA1088	26		1	2002											1
MBA1088	29	44948	KES	8	7	2013	MBA1088	8	7	2013	A-B	27	7	2012	29		1	1	1								2	2013-07-08	2013-07-08	2012-07-27	46469	MBA1088	29		1	2010											1
MBA1088	35	44948	M-O	7	8	2015	MBA1088	7	8	2015	N-S	8	7	2013	35		1	1	1								2	2015-08-07	2015-08-07	2013-07-08	46469	MBA1088	35			2010											1
MBA1090	25	44948	E-C	16	5	2012	MBA1090	14	5	2012	N-S				25		0										2	2012-05-16	2012-05-14		46469	MBA1090	25
MBA1090	29	44948	E-C	29	7	2013	MBA1090	17	7	2013	N-S	14	5	2012	29		0										2	2013-07-29	2013-07-17	2012-05-14
MBA1090	31	44948	M-O	13	3	2014	MBA1090	13	3	2014	N-S	17	7	2013	31		0										2	2014-03-13	2014-03-13	2013-07-17
MBA1090	32	44948	E-C	17	6	2014	MBA1090	17	6	2014	N-S	13	3	2014	32		0										2	2014-06-17	2014-06-17	2014-03-13
MBA1090	35	44948	TJM	20	5	2015	MBA1090	20	5	2015	N-S	17	6	2014	35		0										2	2015-05-20	2015-05-20	2014-06-17
MBA1091	28	44948	E-C	22	5	2013	MBA1091	22	5	2013	M-C				28		0										2	2013-05-22	2013-05-22
MBA1091	31	44948	M-O	13	3	2014	MBA1091	12	3	2014	M-C	22	5	2013	31		0										2	2014-03-13	2014-03-12	2013-05-22
MBA1091	35	44948	TJM	20	5	2015	MBA1091	19	5	2015	N-S	12	3	2014	35		0										2	2015-05-20	2015-05-19	2014-03-12
MBA1092	25	44948	E-C	4	6	2012	MBA1092	16	5	2012	N-S				25		0										2	2012-06-04	2012-05-16		46469	MBA1092	25
MBA1092	29	44948	E-C	5	8	2013	MBA1092	1	8	2013	N-S	16	5	2012	29		0										2	2013-08-05	2013-08-01	2012-05-16
MBA1092	33	44948	TJM	24	10	2014	MBA1092	24	10	2014	N-S	1	8	2013	33		0										2	2014-10-24	2014-10-24	2013-08-01
MBA1092	35	44948	TJM	20	5	2015	MBA1092	19	5	2015	N-S	24	10	2014	35		0										2	2015-05-20	2015-05-19	2014-10-24
MBA1093	24	44948	E-C	13	1	2012	MBA1093	13	1	2012	KES	5	10	2011	24		1	1	1								2	2012-01-13	2012-01-13	2011-10-05	46469	MBA1093	24			1994											1
MBA1093	25	44948	E-C	16	5	2012	MBA1093	8	5	2012	N-H				25		1	1	1								2	2012-05-16	2012-05-08		46469	MBA1093	25			1993											1
MBA1093	29	44948	E-C	5	8	2013	MBA1093	2	8	2013	KES	8	5	2012	29		1	1	1								2	2013-08-05	2013-08-02	2012-05-08	46469	MBA1093	29			1993											1
MBA1093	33	44948	TJM	5	11	2014	MBA1093	5	11	2014	KES	2	8	2013	33		1	1	1								2	2014-11-05	2014-11-05	2013-08-02	46469	MBA1093	33			1995											1
MBA1093	35	44948	TJM	22	5	2015	MBA1093	22	5	2015	AMK	5	11	2014	35		1	1	1								2	2015-05-22	2015-05-22	2014-11-05	46469	MBA1093	35			1994											1
MBA1094	26	44948	EC	24	9	2012	MBA1094	10	9	2012	N-V				26		1	1	2								2	2012-09-24	2012-09-10		46469	MBA1094	26			2011											1
MBA1094	29	44948	E-C	15	8	2013	MBA1094	14	8	2013	N-V	10	9	2012	29		1	1	2								2	2013-08-15	2013-08-14	2012-09-10	46469	MBA1094	29		7	2012											1
MBA1094	31	44948	E-C	31	3	2014	MBA1094	31	3	2014	N-V	14	8	2013	31		1	1	2								2	2014-03-31	2014-03-31	2013-08-14	46469	MBA1094	31		3	2010											1
MBA1094	35	44948	TJM	10	6	2015	MBA1094	8	6	2015	AMK	31	3	2014	35		1	1	2								2	2015-06-10	2015-06-08	2014-03-31	46469	MBA1094	35			2001											1
MBA1095	25	44948	E-C	24	5	2012	MBA1095	24	5	2012	AMK				25		0										2	2012-05-24	2012-05-24		46469	MBA1095	25
MBA1095	29	44948	E-C	7	8	2013	MBA1095	7	8	2013	AMK	24	5	2012	29		0										2	2013-08-07	2013-08-07	2012-05-24
MBA1095	31	44948	M-O	19	3	2014	MBA1095	19	3	2014	AMK	7	8	2013	31		0										2	2014-03-19	2014-03-19	2013-08-07
MBA1095	35	44948	TJM	29	5	2015	MBA1095	29	5	2015	AMK	19	3	2014	35		0										2	2015-05-29	2015-05-29	2014-03-19
MBA1096	25	44948	E-C	24	5	2012	MBA1096	22	5	2012	N-S				25		1	1	2								2	2012-05-24	2012-05-22		46469	MBA1096	25			2010											1
MBA1096	29	44948	E-C	7	8	2013	MBA1096	6	8	2013	N-S	22	5	2012	29		1	1	2								2	2013-08-07	2013-08-06	2012-05-22	46469	MBA1096	29			2011											1
MBA1096	31	44948	E-C	27	3	2014	MBA1096	26	3	2014	N-S	6	8	2013	31		1	1	2								2	2014-03-27	2014-03-26	2013-08-06	46469	MBA1096	31			2012											1
MBA1096	35	44948	TJM	28	5	2015	MBA1096	27	5	2015	N-S	26	3	2014	35		1	1	2								2	2015-05-28	2015-05-27	2014-03-26	46469	MBA1096	35			2010											1
MBA1098	25	44948	E-C	24	5	2012	MBA1098	22	5	2012	N-S				25		1	1	2								2	2012-05-24	2012-05-22		46469	MBA1098	25			2011											1
MBA1098	29	44948	E-C	13	8	2013	MBA1098	12	8	2013	N-S	22	5	2012	29		1	1	2								2	2013-08-13	2013-08-12	2012-05-22	46469	MBA1098	29			2012											1
MBA1098	31	44948	E-C	7	4	2014	MBA1098	7	4	2014	N-S	12	8	2013	31		1	1	2								2	2014-04-07	2014-04-07	2013-08-12	46469	MBA1098	31			2012											1
MBA1098	34	44948	TJM	17	3	2015	MBA1098	17	3	2015	N-S	7	4	2014	34		1	1	2								2	2015-03-17	2015-03-17	2014-04-07	46469	MBA1098	34		9	2012											1
MBA1098	35	44948	TJM	10	6	2015	MBA1098	10	6	2015	N-S	17	3	2015	35		1	1	2								2	2015-06-10	2015-06-10	2015-03-17	46469	MBA1098	35			2011											1
MBA1100	25	44948	E-C	4	6	2012	MBA1100	30	5	2012	M-C				25		0										2	2012-06-04	2012-05-30		46469	MBA1100	25
MBA1100	29	44948	E-C	13	8	2013	MBA1100	7	8	2013	M-C	30	5	2012	29		1	1	2								2	2013-08-13	2013-08-07	2012-05-30	46469	MBA1100	29		6	2013											1
MBA1100	31	44948	E-C	4	4	2014	MBA1100	3	4	2014	M-C	7	8	2013	31		0										2	2014-04-04	2014-04-03	2013-08-07
MBA1100	34	44948	TJM	9	4	2015	MBA1100	9	4	2015	N-S	3	4	2014	34		0										2	2015-04-09	2015-04-09	2014-04-03
MBA1100	35	44948	TJM	5	6	2015	MBA1100	5	6	2015	N-S	3	4	2014	35		0										2	2015-06-05	2015-06-05	2014-04-03
MBA1102	25	44948	E-C	11	6	2012	MBA1102	4	6	2012	A-B				25		1	1	1								2	2012-06-11	2012-06-04		46469	MBA1102	25		1	1990											1
MBA1102	30	44948	E-C	7	11	2013	MBA1102	7	11	2013	M-A	4	6	2012	30		1	1	1								2	2013-11-07	2013-11-07	2012-06-04	46469	MBA1102	30		2	1990											1
MBA1102	31	44948	E-C	7	4	2014	MBA1102	7	4	2014	A-C	7	11	2013	31		1	1	1								2	2014-04-07	2014-04-07	2013-11-07	46469	MBA1102	31		8	1991											1
MBA1102	35	44948	TJM	12	6	2015	MBA1102	11	6	2015	AMK	7	4	2014	35		1	1	1								2	2015-06-12	2015-06-11	2014-04-07	46469	MBA1102	35			1992											1
MBA1103	25	44948	E-C	4	6	2012	MBA1103	31	5	2012	N-V				25		0										2	2012-06-04	2012-05-31		46469	MBA1103	25
MBA1103	29	44948	E-C	2	9	2013	MBA1103	30	8	2013	N-V	31	5	2012	29		0										2	2013-09-02	2013-08-30	2012-05-31
MBA1103	31	44948	E-C	9	4	2014	MBA1103	9	4	2014	N-V	30	8	2013	31		0										2	2014-04-09	2014-04-09	2013-08-30
MBA1103	35	44948	TJM	12	6	2015	MBA1103	11	6	2015	AMK	9	4	2014	35		0										2	2015-06-12	2015-06-11	2014-04-09
MBA1105	25	44948	E-C	18	6	2012	MBA1105	13	6	2012	N-H				25		1	0	3								2	2012-06-18	2012-06-13		46469	MBA1105	25		1	2011											0
MBA1105	28	44948	M-O	20	6	2013	MBA1105	12	6	2013	KES	13	6	2012	28		0										2	2013-06-20	2013-06-12	2012-06-13
MBA1108	25	44948	E-C	11	6	2012	MBA1108	11	6	2012	M-C				25		1	1	2								2	2012-06-11	2012-06-11		46469	MBA1108	25		1	2008											1
MBA1108	29	44948	E-C	9	9	2013	MBA1108	5	9	2013	M-C	11	6	2012	29		1	1	2								2	2013-09-09	2013-09-05	2012-06-11	46469	MBA1108	29		5	2009											1
MBA1108	31	44948	E-C	23	4	2014	MBA1108	10	4	2014	M-C	5	9	2013	31		1	1	2								2	2014-04-23	2014-04-10	2013-09-05	46469	MBA1108	31			2006											1
MBA1108	35	44948	TJM	10	6	2015	MBA1108	8	6	2015	N-S	10	4	2014	35		1	1	2								2	2015-06-10	2015-06-08	2014-04-10	46469	MBA1108	35			2009											1
MBA1111	25	44948	M-O	6	7	2012	MBA1111	6	7	2012	N-S				25		1	1	1								2	2012-07-06	2012-07-06		46469	MBA1111	25		1	1998											1
MBA1111	28	44948	M-O	24	6	2013	MBA1111	17	6	2013	N-S	6	7	2012	28		1	1	1								2	2013-06-24	2013-06-17	2012-07-06	46469	MBA1111	28			1998											1
MBA1111	29	44948	E-C	25	9	2013	MBA1111	25	9	2013	N-S	17	6	2013	29		1	1	1								2	2013-09-25	2013-09-25	2013-06-17	46469	MBA1111	29		7	1998											1
MBA1111	31	44948	E-C	5	5	2014	MBA1111	2	5	2014	N-S	22	9	2014	31		0										2	2014-05-05	2014-05-02	2014-09-22
MBA1111	35	44948	TJM	4	6	2015	MBA1111	4	6	2015	N-S	2	5	2014	35		1	1	1								2	2015-06-04	2015-06-04	2014-05-02	46469	MBA1111	35		7	1997											1
MBA1112	25	44948	M-O	4	7	2012	MBA1112	2	7	2012	M-C				25		1	1	1								2	2012-07-04	2012-07-02		46469	MBA1112	25			2000											1
MBA1112	26	44948	KES	27	11	2012	MBA1112	27	11	2012	M-C	2	7	2012	26		1	1	1								2	2012-11-27	2012-11-27	2012-07-02	46469	MBA1112	26			2007											1
MBA1112	27	44948	E-C	15	2	2013	MBA1112	15	2	2013	M-C	27	11	2012	27		1	1	1								2	2013-02-15	2013-02-15	2012-11-27	46469	MBA1112	27			2006											1
MBA1112	28	44948	M-O	24	6	2013	MBA1112	17	6	2013	M-C	15	2	2013	28		1	1	1								2	2013-06-24	2013-06-17	2013-02-15	46469	MBA1112	28			2005											1
MBA1112	31	44948	E-C	5	5	2014	MBA1112	5	5	2014	M-C	17	6	2013	31		1	1	1								2	2014-05-05	2014-05-05	2013-06-17	46469	MBA1112	31			2006											1
MBA1112	35	44948	TJM	13	7	2015	MBA1112	13	7	2015	N-S	5	5	2014	35		1	1	1								2	2015-07-13	2015-07-13	2014-05-05	46469	MBA1112	35			2005											1
MBA1113	25	44948	M-O	28	6	2012	MBA1113	28	6	2012	AMK				25		0										2	2012-06-28	2012-06-28		46469	MBA1113	25
MBA1113	29	44948	E-C	30	9	2013	MBA1113	30	9	2013	AMK	28	6	2012	29		0										2	2013-09-30	2013-09-30	2012-06-28
MBA1113	31	44948	E-C	5	5	2014	MBA1113	28	4	2014	AMK	30	9	2013	31		0										2	2014-05-05	2014-04-28	2013-09-30
MBA1113	34	44948	M-O	16	4	2015	MBA1113	16	4	2015	AMK	28	4	2014	34		1	1	2								2	2015-04-16	2015-04-16	2014-04-28	46469	MBA1113	34			2005											1
MBA1113	35	44948	TJM	24	6	2015	MBA1113	24	6	2015	AMK	16	4	2015	35		0										2	2015-06-24	2015-06-24	2015-04-16
MBA1114	25	44948	M-O	12	7	2012	MBA1114	11	7	2012	A-B				25		1	1	2								2	2012-07-12	2012-07-11		46469	MBA1114	25		1	2012											1
MBA1114	29	44948	E-C	4	11	2013	MBA1114	21	10	2013	A-B	11	7	2012	29		1	1	3								2	2013-11-04	2013-10-21	2012-07-11	46469	MBA1114	29		6	2009											0
MBA1114	31	44948	E-C	4	6	2014	MBA1114	27	5	2014	A-B	21	10	2013	31		1	1	2								2	2014-06-04	2014-05-27	2013-10-21	46469	MBA1114	31		6	2008											1
MBA1114	32	44948	E-C	8	8	2014	MBA1114	6	8	2014	A-B	27	5	2014	32		1	1	2								2	2014-08-08	2014-08-06	2014-05-27	46469	MBA1114	32		6	2010											1
MBA1114	35	44948	TJM	23	6	2015	MBA1114	22	6	2015	AMK	6	8	2014	35		1	1	2								2	2015-06-23	2015-06-22	2014-08-06	46469	MBA1114	35				8										1
MBA1115	25	44948	M-O	27	6	2012	MBA1115	26	6	2012	AMK				25		1	1	2								2	2012-06-27	2012-06-26		46469	MBA1115	25				8										1
MBA1115	29	44948	E-C	18	9	2013	MBA1115	18	9	2013	AMK	26	6	2012	29		1	1	2								2	2013-09-18	2013-09-18	2012-06-26	46469	MBA1115	29			2010											1
MBA1115	31	44948	E-C	25	4	2014	MBA1115	24	4	2014	AMK	18	9	2013	31		1	1	2								2	2014-04-25	2014-04-24	2013-09-18	46469	MBA1115	31		6	2012											1
MBA1115	35	44948	TJM	7	7	2015	MBA1115	6	7	2015	AMK	24	4	2014	35		1	1	2								2	2015-07-07	2015-07-06	2014-04-24	46469	MBA1115	35			2014											1
MBA1117	25	44948	M-O	6	7	2012	MBA1117	5	7	2012	N-S				25		1	1	1								2	2012-07-06	2012-07-05		46469	MBA1117	25			1993											1
MBA1117	29	44948	E-C	24	9	2013	MBA1117	24	9	2013	K-D	5	7	2012	29		1	1	1								2	2013-09-24	2013-09-24	2012-07-05	46469	MBA1117	29				8										1
MBA1117	31	44948	M-O	12	5	2014	MBA1117	9	5	2014	N-S	24	9	2013	31		2	1	1		2						2	2014-05-12	2014-05-09	2013-09-24	46469	MBA1117	31			1985			2010								1	1
MBA1117	35	44948	TJM	7	7	2015	MBA1117	7	7	2015	N-S	9	5	2014	35		2	1	1		2						2	2015-07-07	2015-07-07	2014-05-09	46469	MBA1117	35			1995			2013								1	1
MBA1121	25	44948	M-O	6	7	2012	MBA1121	6	7	2012	N-V				25		1	1	1								2	2012-07-06	2012-07-06		46469	MBA1121	25		1	1991											1
MBA1121	29	44948	E-C	2	10	2013	MBA1121	2	10	2013	N-V	6	7	2012	29		1	1	1								2	2013-10-02	2013-10-02	2012-07-06	46469	MBA1121	29		2	1991											1
MBA1121	31	44948	M-O	14	5	2014	MBA1121	13	5	2014	N-V	2	10	2013	31		1	1	1								2	2014-05-14	2014-05-13	2013-10-02	46469	MBA1121	31		3	1991											1
MBA1121	35	44948	TJM	27	7	2015	MBA1121	24	7	2015	AMK	13	5	2014	35		0										2	2015-07-27	2015-07-24	2014-05-13
MBA1122	25	44948	M-O	12	7	2012	MBA1122	11	7	2012	KES				25		1	0	2								2	2012-07-12	2012-07-11		46469	MBA1122	25		1	2012											1
MBA1122	29	44948	E-C	17	9	2013	MBA1122	12	9	2013	KES	11	7	2012	29		1	1	3								2	2013-09-17	2013-09-12	2012-07-11	46469	MBA1122	29		2	2012											1
MBA1122	33	44948	TJM	10	12	2014	MBA1122	9	12	2014	KES	12	9	2013	33		1	1	2								2	2014-12-10	2014-12-09	2013-09-12	46469	MBA1122	33		2	2012											1
MBA1122	35	44948	M-O	2	7	2015	MBA1122	2	7	2015	AMK	9	12	2014	35		1	1	2								2	2015-07-02	2015-07-02	2014-12-09	46469	MBA1122	35				8										1
MBA1123	22	44948	D-M	21	10	2011	MBA1123	20	10	2011	N-S	9	3	2011	22		1		1								2	2011-10-21	2011-10-20	2011-03-09	46469	MBA1123	22			1994											1
MBA1123	28	44948	E-C	30	8	2013	MBA1123	28	8	2013	N-S	20	10	2012	28		1	1	1								2	2013-08-30	2013-08-28	2012-10-20	46469	MBA1123	28			1996											1
MBA1123	31	44948	E-C	4	7	2014	MBA1123	4	7	2014	N-S	28	8	2013	31		1	1	1								2	2014-07-04	2014-07-04	2013-08-28	46469	MBA1123	31				8										1
MBA1123	34	44948	TJM	5	6	2015	MBA1123	5	6	2015	N-S	4	7	2014	34		0										2	2015-06-05	2015-06-05	2014-07-04
MBA1124	25	44948	M-O	11	7	2012	MBA1124	10	7	2012	A-B				25		1	1	2								2	2012-07-11	2012-07-10		46469	MBA1124	25		1	2010											1
MBA1124	29	44948	E-C	25	9	2013	MBA1124	25	9	2013	A-B	10	7	2012	29		1	1	3								2	2013-09-25	2013-09-25	2012-07-10	46469	MBA1124	29		6	2012											1
MBA1124	31	44948	M-O	19	5	2014	MBA1124	15	5	2014	N-V	25	9	2013	31		1	1	2								2	2014-05-19	2014-05-15	2013-09-25	46469	MBA1124	31			2013											1
MBA1124	34	44948	TJM	20	4	2015	MBA1124	20	4	2015	N-H	15	5	2014	34		1	1	2								2	2015-04-20	2015-04-20	2014-05-15	46469	MBA1124	34			2013											1
MBA1124	35	44948	TJM	15	7	2015	MBA1124	15	7	2015	N-H	20	4	2015	35		1	1	2								2	2015-07-15	2015-07-15	2015-04-20	46469	MBA1124	35			2013											1
MBA1127	23	44948	A-C	7	12	2011	MBA1127	22	11	2011	N-V	16	8	2011	23		1		1								2	2011-12-07	2011-11-22	2011-08-16	46469	MBA1127	23			2003											1
MBA1127	25	44948	M-O	23	7	2012	MBA1127	19	7	2012	N-V				25		1	1	1								2	2012-07-23	2012-07-19		46469	MBA1127	25			2000											1
MBA1127	29	44948	E-C	21	10	2013	MBA1127	11	10	2013	N-V	19	7	2012	29		1	1	1								2	2013-10-21	2013-10-11	2012-07-19	46469	MBA1127	29			2000											1
MBA1127	31	44948	M-O	21	5	2014	MBA1127	20	5	2014	N-V	11	10	2013	31		1	1	1								2	2014-05-21	2014-05-20	2013-10-11	46469	MBA1127	31				8										1
MBA1127	35	44948	M-O	2	7	2015	MBA1127	2	7	2015	AMK	20	5	2014	35		1	1	1								2	2015-07-02	2015-07-02	2014-05-20	46469	MBA1127	35			2007											1
MBA1128	35	44948	TJM	27	7	2015	MBA1128	27	7	2015	N-S				35		2	1	2		3						2	2015-07-27	2015-07-27		46469	MBA1128	35			2014			2015								1	1
MBA1131	25	44948	M-O	20	7	2012	MBA1131	19	7	2012	AMK				25		1	1	2								2	2012-07-20	2012-07-19		46469	MBA1131	25			2012											1
MBA1131	29	44948	E-C	3	10	2013	MBA1131	3	10	2013	AMK	19	7	2012	29		1	1	2								2	2013-10-03	2013-10-03	2012-07-19	46469	MBA1131	29				8										1
MBA1131	31	44948	M-O	14	5	2014	MBA1131	14	5	2014	AMK	3	10	2013	31		1	1	2								2	2014-05-14	2014-05-14	2013-10-03	46469	MBA1131	31			2010											1
MBA1131	35	44948	TJM	25	6	2015	MBA1131	25	6	2015	AMK	14	5	2014	35		1	1	2								2	2015-06-25	2015-06-25	2014-05-14	46469	MBA1131	35				8										1
MBA1137	23	44948	JK	15	10	2012	MBA1137	7	12	2011	N-V				23		1		1								2	2012-10-15	2011-12-07		46469	MBA1137	23		1	2007											1
MBA1137	25	44948	M-O	27	7	2012	MBA1137	27	7	2012	N-V				25		1	1	1								2	2012-07-27	2012-07-27		46469	MBA1137	25			2008											1
MBA1137	29	44948	E-C	21	10	2013	MBA1137	18	10	2013	N-V	27	7	2012	29		0										2	2013-10-21	2013-10-18	2012-07-27
MBA1137	31	44948	E-C	11	6	2014	MBA1137	5	6	2014	N-V	18	10	2013	31		0										2	2014-06-11	2014-06-05	2013-10-18
MBA1137	35	44948	TJM	24	6	2015	MBA1137	23	6	2015	AMK	5	6	2014	35		1	1	1								2	2015-06-24	2015-06-23	2014-06-05
MBA1138	25	44948	M-O	23	7	2012	MBA1138	20	7	2012	A-B				25		1	1	2								2	2012-07-23	2012-07-20		46469	MBA1138	25		1	2001											1
MBA1138	28	44948	E-C	15	8	2013	MBA1138	25	7	2013	M-A	20	7	2012	28		1	1	1								2	2013-08-15	2013-07-25	2012-07-20	46469	MBA1138	28				8										1
MBA1138	31	44948	E-C	26	6	2014	MBA1138	25	6	2014	M-A	25	7	2013	31		1	1	1								2	2014-06-26	2014-06-25	2013-07-25	46469	MBA1138	31		7	2001											1
MBA1138	34	44948	TJM	26	5	2015	MBA1138	25	5	2015	N-H	25	6	2014	34		1	1	1								2	2015-05-26	2015-05-25	2014-06-25	46469	MBA1138	34		2	1990											1
MBA1145	25	44948	M-O	29	8	2012	MBA1145	29	8	2012	N-S	9	5	2012	25		1	1	1								2	2012-08-29	2012-08-29	2012-05-09	46469	MBA1145	25		7	2005											1
MBA1145	28	44948	A-K	29	7	2013	MBA1145	24	7	2013	N-S	29	8	2012	28		1	1	1								2	2013-07-29	2013-07-24	2012-08-29	46469	MBA1145	28		7	2005											1
MBA1145	31	44948	E-C	23	7	2014	MBA1145	16	7	2014	N-S	24	7	2013	31		1	1	1								2	2014-07-23	2014-07-16	2013-07-24	46469	MBA1145	31		7	2005											1
MBA1145	34	44948	TJM	28	5	2015	MBA1145	28	5	2015	N-S	16	7	2014	34		1	1	1								2	2015-05-28	2015-05-28	2014-07-16	46469	MBA1145	34		7	2005											1
MBA1146	24	44948	E-C	15	5	2012	MBA1146	9	5	2012	N-V				24		1	1	2								2	2012-05-15	2012-05-09		46469	MBA1146	24		1	2001											1
MBA1146	25	44948	M-O	29	8	2012	MBA1146	29	8	2012	N-V	9	5	2012	25		1	1	2								2	2012-08-29	2012-08-29	2012-05-09	46469	MBA1146	25			2002											1
MBA1146	28	44948	E-C	6	8	2013	MBA1146	6	8	2013	N-V	29	8	2012	28		1	1	2								2	2013-08-06	2013-08-06	2012-08-29	46469	MBA1146	28			2002											1
MBA1146	31	44948	E-C	26	6	2014	MBA1146	26	6	2014	N-V	6	8	2013	31		1	1	2								2	2014-06-26	2014-06-26	2013-08-06	46469	MBA1146	31			2001											1
MBA1146	34	44948	TJM	21	5	2015	MBA1146	21	5	2015	AMK	26	6	2014	34		1	1	2								2	2015-05-21	2015-05-21	2014-06-26	46469	MBA1146	34			2005											1
MBA1147	23	44948	E-C	6	1	2012	MBA1147	5	1	2012	M-C	6	7	2011	23		1	1	1								2	2012-01-06	2012-01-05	2011-07-06	46469	MBA1147	23		1	2006											1
MBA1147	25	44948	E-C	24	9	2012	MBA1147	21	9	2012	M-C	30	5	2012	25		1	1	1								2	2012-09-24	2012-09-21	2012-05-30	46469	MBA1147	25		12	2007											1
MBA1147	28	44948	E-C	30	8	2013	MBA1147	23	8	2013	M-C	21	9	2012	28		1	1	1								2	2013-08-30	2013-08-23	2012-09-21	46469	MBA1147	28			2007											1
MBA1147	31	44948	E-C	13	8	2014	MBA1147	12	8	2014	M-C	23	8	2013	31		1	1	1								2	2014-08-13	2014-08-12	2013-08-23	46469	MBA1147	31			2003											1
MBA1147	34	44948	TJM	16	6	2015	MBA1147	15	6	2015	N-S	12	8	2014	34		1	1	1								2	2015-06-16	2015-06-15	2014-08-12	46469	MBA1147	34		12	2007											1
MBA1149	25	44948	M-O	7	9	2012	MBA1149	6	9	2012	N-S	2	5	2012	25		0										2	2012-09-07	2012-09-06	2012-05-02	46469	MBA1149	25
MBA1149	31	44948	M-O	4	9	2014	MBA1149	3	9	2014	N-S	6	9	2012	31		0										2	2014-09-04	2014-09-03	2012-09-06
MBA1149	34	44948	TJM	4	6	2015	MBA1149	2	6	2015	N-S	3	9	2014	34		0										2	2015-06-04	2015-06-02	2014-09-03
MBA1150	26	44948	M-O	28	11	2012	MBA1150	26	11	2012	AMK	15	6	2010	26		1	1	1								2	2012-11-28	2012-11-26	2010-06-15	46469	MBA1150	26		6	1993											1
MBA1150	28	44948	E-C	2	8	2013	MBA1150	31	7	2013	AMK	26	11	2012	28		1	1	1								2	2013-08-02	2013-07-31	2012-11-26	46469	MBA1150	28			1993											1
MBA1150	31	44948	E-C	16	6	2014	MBA1150	16	6	2014	AMK	31	7	2013	31		1	1	1								2	2014-06-16	2014-06-16	2013-07-31	46469	MBA1150	31			1993											1
MBA1150	34	44948	TJM	28	5	2015	MBA1150	28	5	2015	AMK	16	6	2014	34		1	1	1								2	2015-05-28	2015-05-28	2014-06-16	46469	MBA1150	34			1993											1
MBA1152	22	44948	D-M	28	10	2011	MBA1152	25	10	2011	A-B	7	7	2011	22		1		1								2	2011-10-28	2011-10-25	2011-07-07	46469	MBA1152	22		1	2004											1
MBA1152	26	44948	M-O	1	12	2012	MBA1152	29	11	2012	A-B	31	8	2012	26		1	1	1								2	2012-12-01	2012-11-29	2012-08-31	46469	MBA1152	26		11	2002											1
MBA1152	28	44948	E-C	23	8	2013	MBA1152	21	8	2013	AMK	29	11	2012	28		1	1	1								2	2013-08-23	2013-08-21	2012-11-29	46469	MBA1152	28			2000											1
MBA1152	31	44948	E-C	3	7	2014	MBA1152	2	7	2014	A-C	21	8	2013	31		1	1	1								2	2014-07-03	2014-07-02	2013-08-21	46469	MBA1152	31		11	2002											1
MBA1152	34	44948	TJM	22	5	2015	MBA1152	22	5	2015	AMK	2	7	2014	34		1	1	1								2	2015-05-22	2015-05-22	2014-07-02	46469	MBA1152	34			2002											1
MBA1155	22	44948	D-M	9	11	2011	MBA1155	8	11	2011	KES	22	6	2011	22		1		1								2	2011-11-09	2011-11-08	2011-06-22	46469	MBA1155	22			2009											1
MBA1155	25	44948	E-C	3	10	2012	MBA1155	3	10	2012	KES	13	6	2012	25		1	1	1								2	2012-10-03	2012-10-03	2012-06-13	46469	MBA1155	25			2008											0
MBA1155	28	44948	E-C	17	9	2013	MBA1155	10	9	2013	KES	3	10	2012	28		1	0	3								2	2013-09-17	2013-09-10	2012-10-03	46469	MBA1155	28		2	2013											1
MBA1155	30	44948	E-C	23	4	2014	MBA1155	23	4	2014	KES	10	9	2013	30		1	1	2								2	2014-04-23	2014-04-23	2013-09-10	46469	MBA1155	30		4	2013											1
MBA1155	31	44948	E-C	8	8	2014	MBA1155	7	8	2014	KES	23	4	2014	31		1	1	2								2	2014-08-08	2014-08-07	2014-04-23	46469	MBA1155	31		1	2013											1
MBA1155	32	44948	TJM	26	11	2014	MBA1155	25	11	2014	KES	7	8	2014	32		1	1	1								2	2014-11-26	2014-11-25	2014-08-07	46469	MBA1155	32		1	2013											1
MBA1155	34	44948	TJM	7	7	2015	MBA1155	7	7	2015	AMK	25	11	2014	34		1	1	2								2	2015-07-07	2015-07-07	2014-11-25	46469	MBA1155	34			2012											1
MBA1156	22	44948	D-M	11	11	2011	MBA1156	10	11	2011	M-A	2	8	2011	22		1		1								2	2011-11-11	2011-11-10	2011-08-02	46469	MBA1156	22				8										1
MBA1156	25	44948	E-C	10	10	2012	MBA1156	10	10	2012	AMK	19	6	2012	25		1	1	1								2	2012-10-10	2012-10-10	2012-06-19	46469	MBA1156	25				8										1
MBA1156	28	44948	E-C	12	9	2013	MBA1156	11	9	2013	AMK	10	10	2012	28		1	1	1								2	2013-09-12	2013-09-11	2012-10-10	46469	MBA1156	28				8										1
MBA1156	30.1	44948	E-C	7	7	2014	MBA1156	4	7	2014	AMK	11	9	2013	97	30.1	1	1	1								2	2014-07-07	2014-07-04	2013-09-11	46469	MBA1156	97	30.1			8										0
MBA1156	33	44948	TJM	30	6	2015	MBA1156	30	6	2015	AMK	4	7	2014	33		1	1	1								2	2015-06-30	2015-06-30	2014-07-04	46469	MBA1156	33				8										1
MBA1157	22	44948	E-C	30	1	2012	MBA1157	27	1	2012	N-V	29	9	2011	22		2	1	1		2						2	2012-01-30	2012-01-27	2011-09-29	46469	MBA1157	22		1	2005			2010								0	1
MBA1157	25	44948	M-O	7	12	2012	MBA1157	7	12	2012	N-V	30	8	2012	25		2	1	2		2						2	2012-12-07	2012-12-07	2012-08-30	46469	MBA1157	25			2011		9	2010								1	1
MBA1157	28	44948	E-C	15	11	2013	MBA1157	14	11	2013	N-V	7	12	2012	28		2	1	2		2						2	2013-11-15	2013-11-14	2012-12-07	46469	MBA1157	28		10	2012		3	2010								1	1
MBA1157	31	44948	E-C	3	10	2014	MBA1157	3	10	2014	N-V	14	11	2013	31		2	1	2		2						2	2014-10-03	2014-10-03	2013-11-14	46469	MBA1157	31		8	2012			2013								1	1
MBA1158	22	44948	D-M	9	11	2011	MBA1158	9	11	2011	KES	26	7	2011	22		1		1								2	2011-11-09	2011-11-09	2011-07-26	46469	MBA1158	22		1	1994											1
MBA1158	25	44948	E-C	2	10	2012	MBA1158	28	9	2012	KES	22	6	2012	25		1	1	1								2	2012-10-02	2012-09-28	2012-06-22	46469	MBA1158	25		7	1994											1
MBA1158	28	44948	E-C	20	9	2013	MBA1158	20	9	2013	KES	28	9	2012	28		1	1	1								2	2013-09-20	2013-09-20	2012-09-28	46469	MBA1158	28		7	1994											1
MBA1161	22	44948	D-M	17	11	2011	MBA1161	17	11	2011	N-S	27	7	2011	22		0										2	2011-11-17	2011-11-17	2011-07-27	46469	MBA1161	22
MBA1161	25	44948	E-C	18	10	2012	MBA1161	17	10	2012	N-S	26	6	2012	25		0										2	2012-10-18	2012-10-17	2012-06-26
MBA1161	28	44948	E-C	11	9	2013	MBA1161	10	9	2013	N-S	17	10	2012	28		0										2	2013-09-11	2013-09-10	2012-10-17
MBA1161	31	44948	TJM	22	8	2014	MBA1161	22	8	2014	N-S	10	9	2013	31		0										2	2014-08-22	2014-08-22	2013-09-10
MBA1161	34	44948	M-O	2	7	2015	MBA1161	2	7	2015	N-S	22	8	2014	34		0										2	2015-07-02	2015-07-02	2014-08-22
MBA1163	22	44948	A-C	7	12	2011	MBA1163	28	11	2011	A-M	28	7	2011	22		1		2								2	2011-12-07	2011-11-28	2011-07-28	46469	MBA1163	22		1	2011											1
MBA1163	25	44948	E-C	29	10	2012	MBA1163	25	10	2012	A-B	3	7	2012	25		0										2	2012-10-29	2012-10-25	2012-07-03
MBA1163	28	44948	E-C	2	10	2013	MBA1163	20	9	2013	A-B	25	10	2012	28		0										2	2013-10-02	2013-09-20	2012-10-25
MBA1163	31	44948	E-C	11	8	2014	MBA1163	11	8	2014	A-B	20	9	2013	31		0										2	2014-08-11	2014-08-11	2013-09-20
MBA1163	34	44948	TJM	7	7	2015	MBA1163	6	7	2015	N-H	11	8	2014	34		0										2	2015-07-07	2015-07-06	2014-08-11
MBA1164	22	44948	A-C	7	12	2011	MBA1164	28	11	2011	M-A	18	4	2011	22		0										2	2011-12-07	2011-11-28	2011-04-18	46469	MBA1164	22
MBA1164	25	44948	E-C	29	10	2012	MBA1164	29	10	2012	AMK	9	7	2012	25		1	1	2								2	2012-10-29	2012-10-29	2012-07-09	46469	MBA1164	25			2011											1
MBA1164	28	44948	E-C	23	9	2013	MBA1164	23	9	2013	AMK	29	10	2012	28		1	1	2								2	2013-09-23	2013-09-23	2012-10-29	46469	MBA1164	28			2012											1
MBA1164	31	44948	TJM	29	8	2014	MBA1164	28	8	2014	AMK	23	9	2013	31		0										2	2014-08-29	2014-08-28	2013-09-23
MBA1165	22	44948	D-M	23	11	2011	MBA1165	23	11	2011	N-V	4	8	2011	22		0										2	2011-11-23	2011-11-23	2011-08-04	46469	MBA1165	22
MBA1165	25	44948	E-C	25	10	2012	MBA1165	22	10	2012	N-V	9	7	2012	25		0										2	2012-10-25	2012-10-22	2012-07-09
MBA1165	28	44948	E-C	27	9	2013	MBA1165	26	9	2013	N-V	22	10	2012	28		0										2	2013-09-27	2013-09-26	2012-10-22
MBA1165	31	44948	TJM	28	8	2014	MBA1165	28	8	2014	N-V	26	9	2013	31		0										2	2014-08-28	2014-08-28	2013-09-26
MBA1167	22	44948	A-C	12	12	2011	MBA1167	8	12	2011	N-V	3	8	2011	22		1		1								2	2011-12-12	2011-12-08	2011-08-03	46469	MBA1167	22		1	1990											1
MBA1167	25	44948	E-C	29	10	2012	MBA1167	24	10	2012	N-V	27	6	2012	25		1	1	1								2	2012-10-29	2012-10-24	2012-06-27	46469	MBA1167	25		8	1990											1
MBA1167	28	44948	E-C	24	9	2013	MBA1167	23	9	2013	N-V	24	10	2012	28		1	1	1								2	2013-09-24	2013-09-23	2012-10-24	46469	MBA1167	28		8	1990											1
MBA1167	31	44948	TJM	28	8	2014	MBA1167	28	8	2014	N-V	23	9	2013	31		1	1	1								2	2014-08-28	2014-08-28	2013-09-23	46469	MBA1167	31		8	1990											1
MBA1168	22	44948	A-C	7	12	2011	MBA1168	29	11	2011	KES	3	8	2011	22		2		5		5						2	2011-12-07	2011-11-29	2011-08-03	46469	MBA1168	22				8		2010								1	0
MBA1168	25	44948	M-O	23	10	2012	MBA1168	23	10	2012	KES	5	7	2012	25		1	1	2								2	2012-10-23	2012-10-23	2012-07-05	46469	MBA1168	25			2010											1
MBA1168	28	44948	E-C	27	9	2013	MBA1168	26	9	2013	KES	23	10	2012	28		0										2	2013-09-27	2013-09-26	2012-10-23
MBA1168	31	44948	TJM	29	8	2014	MBA1168	27	8	2014	KES	26	9	2013	31		1	1	2								2	2014-08-29	2014-08-27	2013-09-26	46469	MBA1168	31			1994											1
MBA1169	22	44948	A-C	7	12	2011	MBA1169	29	11	2011	N-S	26	7	2011	22		0										2	2011-12-07	2011-11-29	2011-07-26	46469	MBA1169	22
MBA1169	25	44948	E-C	31	10	2012	MBA1169	25	10	2012	A-B	3	7	2012	25		0										2	2012-10-31	2012-10-25	2012-07-03
MBA1169	28	44948	E-C	28	10	2013	MBA1169	8	10	2013	M-A	25	10	2012	28		0										2	2013-10-28	2013-10-08	2012-10-25
MBA1169	31	44948	E-C	12	8	2014	MBA1169	11	8	2014	M-A	8	10	2013	31		0										2	2014-08-12	2014-08-11	2013-10-08
MBA1170	22	44948	A-C	12	12	2011	MBA1170	8	12	2011	N-V	9	8	2011	22		1		1								2	2011-12-12	2011-12-08	2011-08-09	46469	MBA1170	22		1	2000											1
MBA1170	25	44948	M-O	15	11	2012	MBA1170	25	10	2012	N-V	8	12	2011	25		1	1	1								2	2012-11-15	2012-10-25	2011-12-08	46469	MBA1170	25		1	2000											1
MBA1170	28	44948	E-C	27	9	2013	MBA1170	26	9	2013	N-V	25	10	2012	28		1	1	1								2	2013-09-27	2013-09-26	2012-10-25	46469	MBA1170	28		1	2000											1
MBA1170	31	44948	TJM	28	8	2014	MBA1170	28	8	2014	N-V	26	9	2013	31		1	1	1								2	2014-08-28	2014-08-28	2013-09-26	46469	MBA1170	31		1	2001											1
MBA1170	34	44948	M-O	27	7	2015	MBA1170	27	7	2015	AMK	28	8	2014	34		1	1	1								2	2015-07-27	2015-07-27	2014-08-28	46469	MBA1170	34			2002											1
MBA1174	22	44948	A-C	7	12	2011	MBA1174	29	11	2011	N-S	29	7	2011	22		1		1								2	2011-12-07	2011-11-29	2011-07-29	46469	MBA1174	22		1	2007											1
MBA1174	25	44948	M-O	29	10	2012	MBA1174	29	10	2012	A-B	9	7	2012	25		1	1	1								2	2012-10-29	2012-10-29	2012-07-09	46469	MBA1174	25		10	1989											1
MBA1174	30	44948	M-O	23	5	2014	MBA1174	19	5	2014	N-V	29	10	2012	30		1	1	2								2	2014-05-23	2014-05-19	2012-10-29	46469	MBA1174	30		7	2009											1
MBA1174	31	44948	M-O	2	9	2014	MBA1174	2	9	2014	A-C	19	5	2014	31		1	1	2								2	2014-09-02	2014-09-02	2014-05-19	46469	MBA1174	31		11	2009											1
MBA1175	22	44948	A-C	7	12	2011	MBA1175	29	11	2011	KES	9	8	2011	22		0										2	2011-12-07	2011-11-29	2011-08-09	46469	MBA1175	22
MBA1175	25	44948	M-O	16	11	2012	MBA1175	9	11	2012	KES	28	6	2012	25		0										2	2012-11-16	2012-11-09	2012-06-28
MBA1175	28	44948	E-C	27	9	2013	MBA1175	27	9	2013	KES	9	11	2012	28		0										2	2013-09-27	2013-09-27	2012-11-09
MBA1175	30	44948	M-O	4	9	2014	MBA1175	3	9	2014	KES	27	9	2013	30		0										2	2014-09-04	2014-09-03	2013-09-27
MBA1176	22	44948	A-C	7	12	2011	MBA1176	29	11	2011	KES	11	8	2011	22		1		1								2	2011-12-07	2011-11-29	2011-08-11	46469	MBA1176	22		1	1996											1
MBA1176	25	44948	M-O	23	11	2012	MBA1176	23	11	2012	KES	4	7	2012	25		1	1	1								2	2012-11-23	2012-11-23	2012-07-04	46469	MBA1176	25		8	1997											1
MBA1176	26	44948	E-C	14	2	2013	MBA1176	14	2	2013	KES	23	11	2012	26		1	1	1								2	2013-02-14	2013-02-14	2012-11-23	46469	MBA1176	26		7	1997											1
MBA1176	28	44948	E-C	27	9	2013	MBA1176	26	9	2013	KES	14	2	2013	28		1	1	1								2	2013-09-27	2013-09-26	2013-02-14	46469	MBA1176	28			1997											1
MBA1176	31	44948	TJM	29	8	2014	MBA1176	29	8	2014	KES	26	9	2013	31		1	1	1								2	2014-08-29	2014-08-29	2013-09-26	46469	MBA1176	31		8	1997											1
MBA1177	22	44948	E-C	3	1	2012	MBA1177	13	12	2011	N-V	9	8	2011	22		1		1								2	2012-01-03	2011-12-13	2011-08-09	46469	MBA1177	22		1	2002											1
MBA1177	25	44948	MO	17	11	2012	MBA1177	15	11	2012	N-V	26	7	2012	25		1	1	1								2	2012-11-17	2012-11-15	2012-07-26	46469	MBA1177	25		8	2002											1
MBA1177	27	44948	KES	22	6	2013	MBA1177	20	6	2013	N-V	15	11	2012	27		1	1	1								2	2013-06-22	2013-06-20	2012-11-15	46469	MBA1177	27		8	2002											1
MBA1177	28	44948	E-C	14	10	2013	MBA1177	14	10	2013	N-V	20	6	2013	28		1	1	1								2	2013-10-14	2013-10-14	2013-06-20	46469	MBA1177	28		8	2002											1
MBA1177	30	44948	E-C	4	6	2014	MBA1177	30	5	2014	N-V	14	10	2013	30		1	1	1								2	2014-06-04	2014-05-30	2013-10-14	46469	MBA1177	30		8	2002											1
MBA1177	31	44948	E-C	11	9	2014	MBA1177	11	9	2014	N-V	30	5	2014	31		1	1	1								2	2014-09-11	2014-09-11	2014-05-30	46469	MBA1177	31		8	2002											1
MBA1180	22	44948	E-C	3	1	2012	MBA1180	15	12	2011	KES	1	9	2011	22		0										2	2012-01-03	2011-12-15	2011-09-01	46469	MBA1180	22
MBA1180	25	44948	M-O	17	11	2012	MBA1180	15	11	2012	KES	19	7	2012	25		0										2	2012-11-17	2012-11-15	2012-07-19
MBA1180	29	44948	E-C	13	2	2014	MBA1180	13	2	2014	KES	15	11	2012	29		0										2	2014-02-13	2014-02-13	2012-11-15
MBA1180	31	44948	E-C	6	10	2014	MBA1180	6	10	2014	KES	13	2	2014	31		0										2	2014-10-06	2014-10-06	2014-02-13
MBA1182	21	44948	E-C	2	2	2012	MBA1182	31	1	2012	M-C	8	9	2011	21		1	1	2								2	2012-02-02	2012-01-31	2011-09-08	46469	MBA1182	21			2008											1
MBA1182	25	44948	E-C	12	4	2013	MBA1182	11	4	2013	M-C	31	1	2012	25		1	1	2								2	2013-04-12	2013-04-11	2012-01-31	46469	MBA1182	25				8										1
MBA1182	27	44948	E-C	10	12	2013	MBA1182	4	12	2013	M-C	11	4	2013	27		1	1	2								2	2013-12-10	2013-12-04	2013-04-11	46469	MBA1182	27			2011											1
MBA1182	29	44948	E-C	9	7	2014	MBA1182	8	7	2014	M-C	4	12	2013	29		1	1	2								2	2014-07-09	2014-07-08	2013-12-04	46469	MBA1182	29		5	2014											1
MBA1182	30	44948	TJM	7	11	2014	MBA1182	6	11	2014	M-C	8	7	2014	30		1	1	2								2	2014-11-07	2014-11-06	2014-07-08	46469	MBA1182	30			2008											1
MBA1182	31	44948	M-O	20	2	2015	MBA1182	18	2	2015	N-S	6	11	2014	31		1	1	2								2	2015-02-20	2015-02-18	2014-11-06	46469	MBA1182	31		12	2009											1
MBA1188	22	44948	E-C	31	1	2012	MBA1188	27	1	2012	M-C				22		0										2	2012-01-31	2012-01-27		46469	MBA1188	22
MBA1188	25	44948	M-O	12	12	2012	MBA1188	11	12	2012	M-C	11	7	2012	25		0										2	2012-12-12	2012-12-11	2012-07-11
MBA1188	28	44948	E-C	20	11	2013	MBA1188	20	11	2013	M-C	11	12	2012	28		0										2	2013-11-20	2013-11-20	2012-12-11
MBA1188	31	44948	TJM	3	11	2014	MBA1188	31	10	2014	M-C	20	11	2013	31		0										2	2014-11-03	2014-10-31	2013-11-20
MBA1189	24	44948	M-O	6	9	2012	MBA1189	6	9	2012	AMK	9	5	2012	24		1	1	2								2	2012-09-06	2012-09-06	2012-05-09	46469	MBA1189	24				8										1
MBA1189	25	44948	M-O	14	12	2012	MBA1189	12	12	2012	AMK	6	9	2012	25		1	1	2								2	2012-12-14	2012-12-12	2012-09-06	46469	MBA1189	25				8										1
MBA1189	28	44948	E-C	12	11	2013	MBA1189	12	11	2013	AMK	12	12	2012	28		1	1	2								2	2013-11-12	2013-11-12	2012-12-12	46469	MBA1189	28			2012											1
MBA1189	31	44948	TJM	17	10	2014	MBA1189	17	10	2014	AMK	12	11	2013	31		2	1	4		4						2	2014-10-17	2014-10-17	2013-11-12	46469	MBA1189	31		12	2013		8	2014								0	0
MBA1190	22	44948	E-C	12	1	2012	MBA1190	11	1	2012	A-B	7	11	2011	22		0										2	2012-01-12	2012-01-11	2011-11-07	46469	MBA1190	22
MBA1190	25	44948	M-O	21	12	2012	MBA1190	17	12	2012	A-B	10	9	2012	25		2	1	3		4						2	2012-12-21	2012-12-17	2012-09-10	46469	MBA1190	25				8	6	2006								1	0
MBA1190	28	44948	E-C	19	11	2013	MBA1190	19	11	2013	N-H	17	12	2012	28		2	1	1		2						2	2013-11-19	2013-11-19	2012-12-17	46469	MBA1190	28			2004			2010								0	1
MBA1190	31	44948	TJM	7	11	2014	MBA1190	7	11	2014	N-H	19	11	2013	31		1	1	1								2	2014-11-07	2014-11-07	2013-11-19	46469	MBA1190	31			2012											1
MBA1191	22	44948	E-C	23	1	2012	MBA1191	18	1	2012	KES	6	10	2012	22		2	1	2		4						2	2012-01-23	2012-01-18	2012-10-06	46469	MBA1191	22			2009			2011								1	0
MBA1191	25	44948	M-O	11	12	2012	MBA1191	7	12	2012	KES	12	9	2012	25		1	1	2								2	2012-12-11	2012-12-07	2012-09-12	46469	MBA1191	25		9	2008											1
MBA1191	27	44948	E-C	23	8	2013	MBA1191	23	8	2013	KES	7	12	2012	27		1	1	2								2	2013-08-23	2013-08-23	2012-12-07	46469	MBA1191	27		11	2009											1
MBA1191	28	44948	E-C	13	12	2013	MBA1191	4	12	2013	KES	23	8	2013	28		1	1	2								2	2013-12-13	2013-12-04	2013-08-23	46469	MBA1191	28		4	2009											1
MBA1191	31	44948	TJM	30	10	2014	MBA1191	28	10	2014	KES	4	12	2013	31		1	1	2								2	2014-10-30	2014-10-28	2013-12-04	46469	MBA1191	31		9	2008											0
MBA1192	25	44948	E-C	28	1	2013	MBA1192	22	1	2013	M-C				25		0										2	2013-01-28	2013-01-22
MBA1192	28	44948	E-C	11	12	2013	MBA1192	10	12	2013	M-C	22	1	2013	28		0										2	2013-12-11	2013-12-10	2013-01-22
MBA1192	31	44948	TJM	7	11	2014	MBA1192	7	11	2014	M-C	10	12	2013	31		0										2	2014-11-07	2014-11-07	2013-12-10
MBA1194	22	44948	E-C	2	2	2012	MBA1194	1	2	2012	KES	5	10	2011	22		1	1	2								2	2012-02-02	2012-02-01	2011-10-05	46469	MBA1194	22			1993											0
MBA1194	25	44948	M-O	15	1	2013	MBA1194	14	1	2013	KES	12	9	2012	25		1	1	1								2	2013-01-15	2013-01-14	2012-09-12	46469	MBA1194	25			1992											1
MBA1194	28	44948	E-C	13	12	2013	MBA1194	6	12	2013	KES	14	1	2013	28		1	1	2								2	2013-12-13	2013-12-06	2013-01-14	46469	MBA1194	28			1993											0
MBA1194	31	44948	TJM	5	11	2014	MBA1194	5	11	2014	KES	6	12	2013	31		1	1	1								2	2014-11-05	2014-11-05	2013-12-06	46469	MBA1194	31		6	1992											0
MBA1195	25	44948	M-O	11	2	2013	MBA1195	6	2	2013	KES	8	11	2012	25		2	1	1		4						2	2013-02-11	2013-02-06	2012-11-08	46469	MBA1195	25			2010		12	2012								0	0
MBA1195	29	44948	E-C	30	4	2014	MBA1195	29	4	2014	KES	6	2	2013	29		0										2	2014-04-30	2014-04-29	2013-02-06
MBA1195	31	44948	TJM	1	12	2014	MBA1195	27	11	2014	KES	29	4	2014	31		0										2	2014-12-01	2014-11-27	2014-04-29
MBA1197	22	44948	E-C	2	2	2012	MBA1197	1	2	2012	KES	18	4	2011	22		1	1	1								2	2012-02-02	2012-02-01	2011-04-18	46469	MBA1197	22			2006											1
MBA1197	27	44948	E-C	24	9	2013	MBA1197	23	9	2013	KES	1	2	2012	27		0										2	2013-09-24	2013-09-23	2012-02-01
MBA1198	22	44948	E-C	29	2	2012	MBA1198	27	2	2012	N-V	13	10	2011	22		1	1	2								2	2012-02-29	2012-02-27	2011-10-13	46469	MBA1198	22		1	2010											1
MBA1198	25	44948	E-C	28	1	2013	MBA1198	23	1	2013	N-V	27	2	2012	25		1	1	2								2	2013-01-28	2013-01-23	2012-02-27	46469	MBA1198	25		12	2012											1
MBA1198	29	44948	E-C	25	4	2014	MBA1198	24	4	2014	N-V	23	1	2013	29		1	1	2								2	2014-04-25	2014-04-24	2013-01-23	46469	MBA1198	29			2010											1
MBA1198	31	44948	TJM	2	12	2014	MBA1198	2	12	2014	KES	24	4	2014	31		1	1	1								2	2014-12-02	2014-12-02	2014-04-24	46469	MBA1198	31		3	2014											1
MBA1199	25	44948	E-C	11	2	2013	MBA1199	7	2	2013	A-B				25		0										2	2013-02-11	2013-02-07
MBA1199	28	44948	M-O	10	1	2014	MBA1199	9	1	2014	A-B	7	2	2013	28		0										2	2014-01-10	2014-01-09	2013-02-07
MBA1199	32	44948	TJM	31	3	2015	MBA1199	30	3	2015	N-H	9	1	2014	32		0										2	2015-03-31	2015-03-30	2014-01-09
MBA1201	22	44948	E-C	10	4	2012	MBA1201	4	4	2012	N-H				22		0										2	2012-04-10	2012-04-04		46469	MBA1201	22
MBA1201	25	44948	E-C	12	3	2013	MBA1201	5	3	2013	KES	4	4	2012	25		1	1	1								2	2013-03-12	2013-03-05	2012-04-04	46469	MBA1201	25			2013											1
MBA1201	29	44948	E-C	6	6	2014	MBA1201	5	6	2014	KES	5	3	2013	29		1	1	2								2	2014-06-06	2014-06-05	2013-03-05	46469	MBA1201	29				8										1
MBA1201	31	44948	TJM	14	1	2015	MBA1201	13	1	2015	AMK	22	9	2014	31		1	1	2								2	2015-01-14	2015-01-13	2014-09-22	46469	MBA1201	31				8										1
MBA1205	21	44948	A-C	6	12	2011	MBA1205	30	11	2011	A-M	27	7	2011	21		1		1								2	2011-12-06	2011-11-30	2011-07-27	46469	MBA1205	21		1	1999											1
MBA1205	25	44948	E-C	13	2	2013	MBA1205	11	2	2013	A-B	30	11	2011	25		1	1	1								2	2013-02-13	2013-02-11	2011-11-30	46469	MBA1205	25		6	1999											1
MBA1205	28	44948	M-O	10	1	2014	MBA1205	9	1	2014	A-B	11	2	2013	28		1	1	1								2	2014-01-10	2014-01-09	2013-02-11	46469	MBA1205	28			1988											1
MBA1205	31	44948	TJM	17	12	2014	MBA1205	16	12	2014	AMK	9	1	2014	31		1	1	1								2	2014-12-17	2014-12-16	2014-01-09	46469	MBA1205	31				8										1
MBA1207	22	44948	E-C	27	3	2012	MBA1207	22	3	2012	M-C	18	11	2011	22		1	1	1								2	2012-03-27	2012-03-22	2011-11-18	46469	MBA1207	22			1998											1
MBA1207	25	44948	E-C	15	2	2013	MBA1207	14	2	2013	M-C	22	3	2012	25		0										2	2013-02-15	2013-02-14	2012-03-22
MBA1207	28	44948	M-O	21	1	2014	MBA1207	20	1	2014	M-C	14	2	2013	28		0										2	2014-01-21	2014-01-20	2013-02-14
MBA1207	32	44948	TJM	24	4	2015	MBA1207	24	4	2015	N-S	20	1	2014	32		1	0	3								2	2015-04-24	2015-04-24	2014-01-20	46469	MBA1207	32		11	2014											0
MBA1208	24	44948	M-O	12	12	2012	MBA1208	11	12	2012	N-S	11	7	2012	24		0										2	2012-12-12	2012-12-11	2012-07-11
MBA1208	25	44948	E-C	4	3	2013	MBA1208	28	2	2013	N-S	11	12	2013	25		0										2	2013-03-04	2013-02-28	2013-12-11
MBA1208	28	44948	E-C	25	2	2014	MBA1208	24	2	2014	N-S	28	2	2013	28		0										2	2014-02-25	2014-02-24	2013-02-28
MBA1208	32	44948	TJM	24	4	2015	MBA1208	22	4	2015	N-S	24	2	2014	32		0										2	2015-04-24	2015-04-22	2014-02-24
MBA1209	25	44948	E-C	27	2	2013	MBA1209	27	2	2013	N-H	27	3	2012	25		0										2	2013-02-27	2013-02-27	2012-03-27
MBA1209	28	44948	M-O	22	1	2014	MBA1209	22	1	2014	N-V	27	2	2013	28		0										2	2014-01-22	2014-01-22	2013-02-27
MBA1209	32	44948	TJM	5	5	2015	MBA1209	5	5	2015	AMK	22	1	2014	32		0										2	2015-05-05	2015-05-05	2014-01-22
MBA1211	22	44948	E-C	27	3	2012	MBA1211	27	3	2012	AMK				22		0										2	2012-03-27	2012-03-27		46469	MBA1211	22
MBA1211	25	44948	E-C	26	2	2013	MBA1211	26	2	2013	AMK	27	3	2012	25		0										2	2013-02-26	2013-02-26	2012-03-27
MBA1211	28	44948	M-O	23	1	2014	MBA1211	23	1	2014	AMK	26	2	2013	28		0										2	2014-01-23	2014-01-23	2013-02-26
MBA1211	32	44948	M O	13	4	2015	MBA1211	10	4	2015	AMK	23	1	2014	32		0										2	2015-04-13	2015-04-10	2014-01-23
MBA1212	24	44948	KES	10	1	2013	MBA1212	9	1	2013	N-S	5	9	2012	24		0										2	2013-01-10	2013-01-09	2012-09-05
MBA1212	25	44948	E-C	12	4	2013	MBA1212	12	4	2013	N-S	9	1	2013	25		0										2	2013-04-12	2013-04-12	2013-01-09	46469	MBA1212	25
MBA1212	29	44948	E-C	17	6	2014	MBA1212	17	6	2014	N-S	12	4	2013	29		0										2	2014-06-17	2014-06-17	2013-04-12
MBA1212	31	44948	M-O	12	2	2015	MBA1212	11	2	2015	N-S	17	6	2014	31		0										2	2015-02-12	2015-02-11	2014-06-17
MBA1214	25	44948	E-C	4	3	2013	MBA1214	22	2	2013	M-C				25		0										2	2013-03-04	2013-02-22
MBA1214	27	44948	E-C	17	2	2014	MBA1214	17	2	2014	M-C	22	2	2013	27		0										2	2014-02-17	2014-02-17	2013-02-22
MBA1214	28	44948	E-C	11	6	2014	MBA1214	5	6	2014	M-C	22	2	2013	28		0										2	2014-06-11	2014-06-05	2013-02-22
MBA1214	30	44948	TJM	30	1	2015	MBA1214	30	1	2015	N-S	5	6	2014	30		0										2	2015-01-30	2015-01-30	2014-06-05
MBA1216	21	44948	E-C	3	3	2012	MBA1216	2	3	2012	M-C	29	11	2011	21		0										2	2012-03-03	2012-03-02	2011-11-29	46469	MBA1216	21
MBA1216	24	44948	E-C	15	1	2013	MBA1216	15	1	2013	M-C	19	10	2012	24		0										2	2013-01-15	2013-01-15	2012-10-19
MBA1216	25	44948	E-C	15	5	2013	MBA1216	29	4	2013	M-C	15	1	2013	25		1	1	2								2	2013-05-15	2013-04-29	2013-01-15	46469	MBA1216	25			2011											1
MBA1216	29	44948	E-C	9	7	2014	MBA1216	8	7	2014	M-C	29	4	2013	29		1	1	1								2	2014-07-09	2014-07-08	2013-04-29	46469	MBA1216	29			2011											1
MBA1218	21	44948	E-C	7	2	2012	MBA1218	7	2	2012	N-S	19	10	2011	21		0										2	2012-02-07	2012-02-07	2011-10-19	46469	MBA1218	21
MBA1218	25	44948	E-C	16	5	2013	MBA1218	30	4	2013	N-S	7	2	2012	25		0										2	2013-05-16	2013-04-30	2012-02-07	46469	MBA1218	25
MBA1218	26	44948	E-C	13	8	2013	MBA1218	13	8	2013	N-S	30	4	2013	26		0										2	2013-08-13	2013-08-13	2013-04-30
MBA1218	30	44948	TJM	7	11	2014	MBA1218	4	11	2014	N-S	13	8	2013	30		0										2	2014-11-07	2014-11-04	2013-08-13
MBA1218	31	44948	M-O	26	2	2015	MBA1218	26	2	2015	AMK	4	11	2014	31		0										2	2015-02-26	2015-02-26	2014-11-04
MBA1220	20	44948	D-M	3	11	2011	MBA1220	27	10	2011	M-A	30	6	2011	20		1		1								2	2011-11-03	2011-10-27	2011-06-30	46469	MBA1220	20		1	1985											1
MBA1220	24	44948	M-O	28	1	2013	MBA1220	28	1	2013	AMK	19	9	2012	24		1	1	2								2	2013-01-28	2013-01-28	2012-09-19	46469	MBA1220	24			1987											0
MBA1220	25	44948	E-C	15	5	2013	MBA1220	2	5	2013	AMK	28	1	2013	25		1	1	2								2	2013-05-15	2013-05-02	2013-01-28	46469	MBA1220	25			1987											1
MBA1220	29	44948	E-C	4	7	2014	MBA1220	2	7	2014	AMK	2	5	2013	29		1	1	2								2	2014-07-04	2014-07-02	2013-05-02	46469	MBA1220	29			1987											1
MBA1220	31	44948	TJM	6	3	2015	MBA1220	5	3	2015	N-S	2	7	2014	31		1	1	1								2	2015-03-06	2015-03-05	2014-07-02	46469	MBA1220	31		7	1987											1
MBA1221	21	44948	E-C	14	2	2012	MBA1221	13	2	2012	KES	25	10	2011	21		1	1	2								2	2012-02-14	2012-02-13	2011-10-25	46469	MBA1221	21			2008											1
MBA1221	24	44948	E-C	12	2	2013	MBA1221	11	2	2013	KES	13	2	2012	24		1	1	2								2	2013-02-12	2013-02-11	2012-02-13	46469	MBA1221	24		5	2008											1
MBA1221	25	44948	E-C	14	5	2013	MBA1221	6	5	2013	KES	11	2	2013	25		1	1	2								2	2013-05-14	2013-05-06	2013-02-11	46469	MBA1221	25		8	2008											1
MBA1221	29	44948	E-C	4	8	2014	MBA1221	4	8	2014	KES	6	5	2013	29		1	1	2								2	2014-08-04	2014-08-04	2013-05-06	46469	MBA1221	29			2008											1
MBA1223	21	44948	E-C	3	3	2012	MBA1223	2	3	2012	M-A	26	10	2011	21		1	1	1								2	2012-03-03	2012-03-02	2011-10-26	46469	MBA1223	21		1	2003											1
MBA1223	25	44948	E-C	7	5	2013	MBA1223	7	5	2013	AMK	2	3	2012	25		2	1	2		3						2	2013-05-07	2013-05-07	2012-03-02	46469	MBA1223	25				8	12	2012								1	1
MBA1223	29	44948	E-C	23	7	2014	MBA1223	23	7	2014	AMK	7	5	2013	29		1	1	1								2	2014-07-23	2014-07-23	2013-05-07	46469	MBA1223	29				8										1
MBA1223	31	44948	TJM	27	2	2015	MBA1223	27	2	2015	AMK	23	7	2014	31		1	1	2								2	2015-02-27	2015-02-27	2014-07-23	46469	MBA1223	31			2002											1
MBA1224	21	44948	E-C	21	2	2012	MBA1224	21	2	2012	N-S	27	10	2011	21		4	0	3		3		4		4		2	2012-02-21	2012-02-21	2011-10-27	46469	MBA1224	21		1	2011		1	2011		1	2011		1	2011		1	1	0
MBA1224	27	44948	M-O	17	1	2014	MBA1224	16	1	2014	N-S	21	2	2012	27		1	0	4								2	2014-01-17	2014-01-16	2012-02-21	46469	MBA1224	27		12	2013											0
MBA1224	28	44948	E-C	9	4	2014	MBA1224	9	4	2014	N-S	16	1	2014	28		2	0	4		3						2	2014-04-09	2014-04-09	2014-01-16	46469	MBA1224	28		12	2013		2	2014								0	1
MBA1224	31	44948	TJM	13	3	2015	MBA1224	13	3	2015	N-S	9	4	2014	31		3	0	4		4		4				2	2015-03-13	2015-03-13	2014-04-09	46469	MBA1224	31			2010			2014			2014					1	0	0
MBA1226	21	44948	E-C	3	3	2012	MBA1226	24	2	2012	M-A	2	11	2011	21		1	1	1								2	2012-03-03	2012-02-24	2011-11-02	46469	MBA1226	21			1988											1
MBA1226	24	44948	E-C	4	2	2013	MBA1226	1	2	2013	AMK	21	2	2012	24		1	1	2								2	2013-02-04	2013-02-01	2012-02-21	46469	MBA1226	24			1987											1
MBA1226	25	44948	E-C	13	5	2013	MBA1226	6	5	2013	AMK	1	2	2013	25		1	1	2								2	2013-05-13	2013-05-06	2013-02-01	46469	MBA1226	25		12	1987											1
MBA1226	29	44948	E-C	29	7	2014	MBA1226	24	7	2014	AMK	6	5	2013	29		1	1	1								2	2014-07-29	2014-07-24	2013-05-06	46469	MBA1226	29			1988											1
MBA1226	31	44948	TJM	18	3	2015	MBA1226	18	3	2015	AMK	24	7	2014	31		1	1	1								2	2015-03-18	2015-03-18	2014-07-24	46469	MBA1226	31			1988											1
MBA1229	21	44948	E-C	3	3	2012	MBA1229	27	2	2012	M-C	3	11	2011	21		1	1	1								2	2012-03-03	2012-02-27	2011-11-03	46469	MBA1229	21			2010											1
MBA1229	22	44948	E-C	4	6	2012	MBA1229	4	6	2012	M-C				22		1	1	1								2	2012-06-04	2012-06-04		46469	MBA1229	22		1	2010											1
MBA1229	24	44948	M-O	28	1	2013	MBA1229	28	1	2013	M-C	4	6	2012	24		1	1	1								2	2013-01-28	2013-01-28	2012-06-04	46469	MBA1229	24			2010											1
MBA1229	28	44948	E-C	16	6	2014	MBA1229	12	6	2014	M-C	28	1	2013	28		1	1	1								2	2014-06-16	2014-06-12	2013-01-28	46469	MBA1229	28			2011											1
MBA1231	21	44948	E-C	6	3	2012	MBA1231	5	3	2012	KES	16	12	2011	21		1	1	1								2	2012-03-06	2012-03-05	2011-12-16	46469	MBA1231	21		1	1998											1
MBA1231	24	44948	E-C	7	2	2013	MBA1231	7	2	2013	KES	5	3	2012	24		1	1	1								2	2013-02-07	2013-02-07	2012-03-05	46469	MBA1231	24		3	1998											1
MBA1231	28	44948	M-O	13	5	2014	MBA1231	8	5	2014	KES	7	2	2013	28		1	1	1								2	2014-05-13	2014-05-08	2013-02-07	46469	MBA1231	28		3	1998											1
MBA1231	31	44948	TJM	25	3	2015	MBA1231	25	3	2015	AMK	8	5	2014	31		1	1	1								2	2015-03-25	2015-03-25	2014-05-08	46469	MBA1231	31			1998											1
MBA1233	21	44948	E-C	12	3	2012	MBA1233	6	3	2012	N-S				21		0										2	2012-03-12	2012-03-06
MBA1233	29	44948	E-C	13	8	2014	MBA1233	12	8	2014	N-S	6	3	2012	29		0										2	2014-08-13	2014-08-12	2012-03-06
MBA1233	31	44948	TJM	25	3	2015	MBA1233	25	3	2015	N-S	12	8	2014	31		0										2	2015-03-25	2015-03-25	2014-08-12
MBA1237	21	44948	E-C	20	3	2012	MBA1237	13	3	2012	A-B	5	12	2011	21		1	1	1								2	2012-03-20	2012-03-13	2011-12-05	46469	MBA1237	21		1	1991											1
MBA1237	25	44948	E-C	24	5	2013	MBA1237	23	5	2013	A-B	13	3	2012	25		1	1	1								2	2013-05-24	2013-05-23	2012-03-13	46469	MBA1237	25		6	1992											1
MBA1237	28	44948	E-C	4	6	2014	MBA1237	27	5	2014	A-B	23	5	2013	28		1	1	1								2	2014-06-04	2014-05-27	2013-05-23	46469	MBA1237	28		6	1990											1
MBA1237	32	44948	TJM	16	6	2015	MBA1237	16	6	2015	N-H	27	5	2014	32		1	1	1								2	2015-06-16	2015-06-16	2014-05-27	46469	MBA1237	32			1990											1
MBA1239	21	44948	E-C	3	4	2012	MBA1239	3	4	2012	AMK				21		0										2	2012-04-03	2012-04-03		46469	MBA1239	21
MBA1239	25	44948	M-O	19	6	2013	MBA1239	7	6	2013	AMK	3	4	2012	25		1	1	2								2	2013-06-19	2013-06-07	2012-04-03	46469	MBA1239	25			2012											1
MBA1239	28	44948	E-C	6	5	2014	MBA1239	5	5	2014	AMK	7	6	2013	28		1	1	2								2	2014-05-06	2014-05-05	2013-06-07	46469	MBA1239	28			2012											1
MBA1239	31	44948	TJM	9	4	2015	MBA1239	9	4	2015	AMK	5	5	2014	31		1	1	1								2	2015-04-09	2015-04-09	2014-05-05	46469	MBA1239	31			2012											1
MBA1240	21	44948	E-C	10	4	2012	MBA1240	3	4	2012	M-C				21		1		1								2	2012-04-10	2012-04-03		46469	MBA1240	21		1	1984											1
MBA1240	23	44948	M-O	1	11	2012	MBA1240	24	10	2012	M-C	5	7	2012	23		1	1	1								2	2012-11-01	2012-10-24	2012-07-05	46469	MBA1240	23			1980											1
MBA1240	25	44948	M-O	20	6	2013	MBA1240	10	6	2013	M-C	24	10	2012	25		1	1	1								2	2013-06-20	2013-06-10	2012-10-24	46469	MBA1240	25		4	1984											1
MBA1240	29	44948	M-O	2	9	2014	MBA1240	27	8	2014	M-C	10	6	2013	29		1	1	1								2	2014-09-02	2014-08-27	2013-06-10	46469	MBA1240	29			1984											1
MBA1240	31	44948	TJM	6	4	2015	MBA1240	2	4	2015	N-S	27	8	2014	31		1	1	1								2	2015-04-06	2015-04-02	2014-08-27	46469	MBA1240	31		3	1984											1
MBA1241	21	44948	E-C	27	3	2012	MBA1241	19	3	2012	N-H	2	12	2011	21		1	1	1								2	2012-03-27	2012-03-19	2011-12-02	46469	MBA1241	21				8										1
MBA1241	25	44948	M-O	19	6	2013	MBA1241	5	6	2013	KBS	19	3	2012	25		1	1	1								2	2013-06-19	2013-06-05	2012-03-19	46469	MBA1241	25		10	1987											1
MBA1241	29	44948	TJM	29	8	2014	MBA1241	28	8	2014	KES	5	6	2013	29		1	1	1								2	2014-08-29	2014-08-28	2013-06-05	46469	MBA1241	29		4	1990											1
MBA1241	31	44948	TJM	6	4	2015	MBA1241	2	4	2015	AMK	28	8	2014	31		1	1	1								2	2015-04-06	2015-04-02	2014-08-28	46469	MBA1241	31			1990											1
MBA1243	21	44948	E-C	27	3	2012	MBA1243	22	3	2012	N-H	13	12	2011	21		1	1	1								2	2012-03-27	2012-03-22	2011-12-13	46469	MBA1243	21		1	2011											1
MBA1243	25	44948	M-O	20	6	2013	MBA1243	10	6	2013	KES	22	3	2012	25		1	1	2								2	2013-06-20	2013-06-10	2012-03-22	46469	MBA1243	25		8	2011											1
MBA1243	29	44948	E-C	11	9	2014	MBA1243	11	9	2014	KES	10	6	2013	29		1	1	2								2	2014-09-11	2014-09-11	2013-06-10	46469	MBA1243	29			2007											1
MBA1243	31	44948	TJM	14	4	2015	MBA1243	13	4	2015	AMK	11	9	2014	31		1	1	2								2	2015-04-14	2015-04-13	2014-09-11	46469	MBA1243	31			2011											1
MBA1244	21	44948	E-C	21	3	2012	MBA1244	20	3	2012	N-S	30	11	2011	21		1		2								2	2012-03-21	2012-03-20	2011-11-30	46469	MBA1244	21		1	2011											1
MBA1245	21	44948	E-C	22	3	2012	MBA1245	21	3	2012	N-H	30	11	2011	21		1	1	1								2	2012-03-22	2012-03-21	2011-11-30	46469	MBA1245	21		1	2011											1
MBA1245	25	44948	M-O	20	6	2013	MBA1245	12	6	2013	KES	21	3	2012	25		1	1	1								2	2013-06-20	2013-06-12	2012-03-21	46469	MBA1245	25			2007											1
MBA1245	29	44948	E-C	11	9	2014	MBA1245	11	9	2014	KES	12	6	2013	29		1	1	1								2	2014-09-11	2014-09-11	2013-06-12	46469	MBA1245	29		9	2007											1
MBA1245	30	44948	TJM	14	1	2015	MBA1245	14	1	2015	AMK	11	9	2014	30		1	1	2								2	2015-01-14	2015-01-14	2014-09-11	46469	MBA1245	30		1	2013											1
MBA1246	21	44948	E-C	2	4	2012	MBA1246	2	4	2012	N-V				21		0										2	2012-04-02	2012-04-02		46469	MBA1246	21
MBA1246	25	44948	M-O	24	6	2013	MBA1246	17	6	2013	N-H	2	4	2012	25		0										2	2013-06-24	2013-06-17	2012-04-02
MBA1246	29	44948	E-C	9	9	2014	MBA1246	9	9	2014	N-V	17	6	2013	29		0										2	2014-09-09	2014-09-09	2013-06-17
MBA1246	31	44948	TJM	20	4	2015	MBA1246	20	4	2015	AMK	9	9	2014	31		0										2	2015-04-20	2015-04-20	2014-09-09
MBA1247	21	44948	E-C	3	4	2012	MBA1247	26	3	2012	N-H				21		0										2	2012-04-03	2012-03-26		46469	MBA1247	21
MBA1247	26	44948	E-C	16	10	2013	MBA1247	7	10	2013	KES	26	3	2012	26		0										2	2013-10-16	2013-10-07	2012-03-26
MBA1247	30	44948	TJM	20	1	2015	MBA1247	16	1	2015	AMK	7	10	2013	30		0										2	2015-01-20	2015-01-16	2013-10-07
MBA1247	31	44948	TJM	20	4	2015	MBA1247	20	4	2015	AMK	16	1	2015	31		0										2	2015-04-20	2015-04-20	2015-01-16
MBA1248	21	44948	E-C	3	4	2012	MBA1248	3	4	2012	N-H				21		0										2	2012-04-03	2012-04-03		46469	MBA1248	21
MBA1248	25	44948	M-O	20	6	2013	MBA1248	17	6	2013	KES	3	4	2012	25		0										2	2013-06-20	2013-06-17	2012-04-03
MBA1248	29	44948	E-C	15	9	2014	MBA1248	12	9	2014	KES	17	6	2013	29		0										2	2014-09-15	2014-09-12	2013-06-17
MBA1248	31	44948	TJM	24	3	2015	MBA1248	24	3	2015	AMK	12	9	2014	31		0										2	2015-03-24	2015-03-24	2014-09-12
MBA1249	20	44948	A-C	12	12	2011	MBA1249	8	12	2011	N-S	16	8	2011	20		1		1								2	2011-12-12	2011-12-08	2011-08-16	46469	MBA1249	20		1	2008											1
MBA1249	22	44948	M-O	20	7	2012	MBA1249	19	7	2012	N-S				22		1	1	1								2	2012-07-20	2012-07-19		46469	MBA1249	22		1	2008											1
MBA1249	24	44948	E-C	21	2	2013	MBA1249	21	2	2013	N-S	19	7	2012	24		1	1	1								2	2013-02-21	2013-02-21	2012-07-19	46469	MBA1249	24		5	2008											1
MBA1249	25	44948	M-O	24	6	2013	MBA1249	20	6	2013	N-S	21	2	2013	25		1	1	2								2	2013-06-24	2013-06-20	2013-02-21	46469	MBA1249	25		5	2008											1
MBA1249	27	44948	M-O	29	1	2014	MBA1249	29	1	2014	N-S	20	6	2013	27		1	1	1								2	2014-01-29	2014-01-29	2013-06-20	46469	MBA1249	27		8	2008											1
MBA1249	29	44948	M-O	4	9	2014	MBA1249	2	9	2014	N-S	29	1	2014	29		1	1	2								2	2014-09-04	2014-09-02	2014-01-29	46469	MBA1249	29			2008											1
MBA1249	31	44948	TJM	14	4	2015	MBA1249	13	4	2015	N-S	2	9	2014	31		1	1	2								2	2015-04-14	2015-04-13	2014-09-02	46469	MBA1249	31		5	2008											1
MBA1250	21	44948	E-C	28	3	2012	MBA1250	28	3	2012	M-C				21		1		1								2	2012-03-28	2012-03-28		46469	MBA1250	21		1	2002											1
MBA1250	25	44948	E-C	29	7	2013	MBA1250	17	7	2013	M-C	28	3	2012	25		1	1	1								2	2013-07-29	2013-07-17	2012-03-28	46469	MBA1250	25		12	2000											1
MBA1250	29	44948	E-C	19	9	2014	MBA1250	18	9	2014	M-C	17	7	2013	29		1	1	1								2	2014-09-19	2014-09-18	2013-07-17	46469	MBA1250	29			2002											1
MBA1250	30	44948	TJM	10	2	2015	MBA1250	10	2	2015	N-S	18	9	2014	30		1	1	1								2	2015-02-10	2015-02-10	2014-09-18	46469	MBA1250	30				8										1
MBA1255	21	44948	E-C	28	3	2012	MBA1255	28	3	2012	N-V				21		1		1								2	2012-03-28	2012-03-28		46469	MBA1255	21		1	1992											1
MBA1255	24	44948	M-O	6	5	2013	MBA1255	22	3	2013	N-H	28	3	2012	24		1	1	1								2	2013-05-06	2013-03-22	2012-03-28	46469	MBA1255	24		6	1992											1
MBA1255	26	44948	E-C	14	10	2013	MBA1255	10	10	2013	N-V	22	3	2013	26		1	1	1								2	2013-10-14	2013-10-10	2013-03-22	46469	MBA1255	26		6	1991											1
MBA1255	27	44948	E-C	7	2	2014	MBA1255	7	2	2014	N-V	10	10	2013	27		1	1	1								2	2014-02-07	2014-02-07	2013-10-10	46469	MBA1255	27		6	1993											1
MBA1255	28	44948	M-O	27	5	2014	MBA1255	22	5	2014	N-V	7	2	2014	28		1	1	1								2	2014-05-27	2014-05-22	2014-02-07	46469	MBA1255	28		6	2001											1
MBA1255	31	44948	M-O	20	4	2015	MBA1255	20	4	2015	N-S	22	5	2014	31		1	1	1								2	2015-04-20	2015-04-20	2014-05-22	46469	MBA1255	31		6	1990											1
MBA1256	21	44948	E-C	3	4	2012	MBA1256	29	3	2012	N-H				21		0										2	2012-04-03	2012-03-29		46469	MBA1256	21
MBA1256	24	44948	E-C	20	3	2013	MBA1256	15	3	2013	KES	29	3	2012	24		0										2	2013-03-20	2013-03-15	2012-03-29
MBA1256	28	44948	E-C	6	6	2014	MBA1256	5	6	2014	KES	15	3	2013	28		1	1	1								2	2014-06-06	2014-06-05	2013-03-15	46469	MBA1256	28			1990											1
MBA1256	31	44948	M-O	16	4	2015	MBA1256	15	4	2015	AMK	5	6	2014	31		1	1	1								2	2015-04-16	2015-04-15	2014-06-05	46469	MBA1256	31			1990											1
MBA1257	21	44948	E-C	25	4	2012	MBA1257	20	4	2012	M-C				21		0										2	2012-04-25	2012-04-20		46469	MBA1257	21
MBA1257	24	44948	E-C	18	3	2013	MBA1257	15	3	2013	M-C	20	4	2012	24		1	1	1								2	2013-03-18	2013-03-15	2012-04-20	46469	MBA1257	24			2011											0
MBA1257	26	44948	E-C	16	10	2013	MBA1257	16	10	2013	M-C	15	3	2013	26		1	1	1								2	2013-10-16	2013-10-16	2013-03-15	46469	MBA1257	26		6	2013											1
MBA1257	27	44948	E-C	12	2	2014	MBA1257	12	2	2014	M-C	16	10	2013	27		1	1	1								2	2014-02-12	2014-02-12	2013-10-16	46469	MBA1257	27		5	2013											1
MBA1257	28	44948	E-C	4	6	2014	MBA1257	29	5	2014	M-C	12	2	2014	28		1	1	1								2	2014-06-04	2014-05-29	2014-02-12	46469	MBA1257	28			2013											1
MBA1258	21	44948	E-C	5	4	2012	MBA1258	2	4	2012	N-H				21		0										2	2012-04-05	2012-04-02		46469	MBA1258	21
MBA1258	22	44948	M-O	4	7	2012	MBA1258	3	7	2012	KES				22		0										2	2012-07-04	2012-07-03		46469	MBA1258	22
MBA1258	24	44948	E-C	18	3	2013	MBA1258	14	3	2013	KES	3	7	2012	24		0										2	2013-03-18	2013-03-14	2012-07-03
MBA1258	28	44948	M-O	27	5	2014	MBA1258	27	5	2014	KES	14	3	2013	28		0										2	2014-05-27	2014-05-27	2013-03-14
MBA1258	31	44948	TJM	14	4	2015	MBA1258	13	4	2015	AMK	27	5	2014	31		0										2	2015-04-14	2015-04-13	2014-05-27
MBA1260	21	44948	E-C	5	4	2012	MBA1260	5	4	2012	AMK				21		1	1	2								2	2012-04-05	2012-04-05		46469	MBA1260	21		1	2007											1
MBA1260	25	44948	KES	24	6	2013	MBA1260	18	6	2013	AMK	5	4	2012	25		1	1	2								2	2013-06-24	2013-06-18	2012-04-05	46469	MBA1260	25			2009											1
MBA1260	29	44948	E-C	29	9	2014	MBA1260	25	9	2014	AMK	18	6	2013	29		1	1	2								2	2014-09-29	2014-09-25	2013-06-18	46469	MBA1260	29				8										1
MBA1260	31	44948	M-O	29	5	2015	MBA1260	27	4	2015	AMK	25	9	2014	31		1	1	2								2	2015-05-29	2015-04-27	2014-09-25	46469	MBA1260	31			1985											1
MBA1261	21	44948	E-C	30	3	2012	MBA1261	29	3	2012	N-V				21		1		1								2	2012-03-30	2012-03-29		46469	MBA1261	21			1988											1
MBA1261	25	44948	A-K	24	7	2013	MBA1261	2	7	2013	N-V	29	3	2012	25		1	1	1								2	2013-07-24	2013-07-02	2012-03-29	46469	MBA1261	25		1	1988											1
MBA1261	29	44948	E-C	19	9	2014	MBA1261	19	9	2014	N-V	2	7	2013	29		1	1	1								2	2014-09-19	2014-09-19	2013-07-02	46469	MBA1261	29			1988											1
MBA1261	31	44948	M-O	29	4	2015	MBA1261	28	4	2015	N-S	19	9	2014	31		1	1	1								2	2015-04-29	2015-04-28	2014-09-19	46469	MBA1261	31			1988											1
MBA1263	21	44948	E-C	16	4	2012	MBA1263	12	4	2012	A-B				21		1	1	2								2	2012-04-16	2012-04-12		46469	MBA1263	21		1	2010											1
MBA1263	24	44948	E-C	14	5	2013	MBA1263	26	4	2013	M-A	12	4	2012	24		0										2	2013-05-14	2013-04-26	2012-04-12
MBA1263	28	44948	E-C	17	6	2014	MBA1263	12	6	2014	M-A	26	4	2013	28		1	1	1								2	2014-06-17	2014-06-12	2013-04-26	46469	MBA1263	28		8	2008											1
MBA1263	31	44948	M-O	16	4	2015	MBA1263	16	4	2015	N-H	12	6	2014	31		1	1	1								2	2015-04-16	2015-04-16	2014-06-12	46469	MBA1263	31		8	2009											1
MBA1264	21	44948	E-C	16	5	2012	MBA1264	16	5	2012	AMK				21		0										2	2012-05-16	2012-05-16		46469	MBA1264	21
MBA1264	25	44948	M-O	8	7	2013	MBA1264	3	7	2013	AMK	16	5	2012	25		1	1	2								2	2013-07-08	2013-07-03	2012-05-16	46469	MBA1264	25			2004											1
MBA1264	29	44948	E-C	2	10	2014	MBA1264	30	9	2014	AMK	3	7	2013	29		1	1	1								2	2014-10-02	2014-09-30	2013-07-03	46469	MBA1264	29			2006											1
MBA1264	31	44948	TJM	20	4	2015	MBA1264	20	4	2015	AMK	30	9	2014	31		1	1	1								2	2015-04-20	2015-04-20	2014-09-30	46469	MBA1264	31			2006											1
MBA1266	21	44948	E-C	25	4	2012	MBA1266	19	4	2012	A-B				21		1	0	4								2	2012-04-25	2012-04-19		46469	MBA1266	21		1	2011											0
MBA1266	24	44948	E-C	22	3	2013	MBA1266	22	3	2013	A-B	19	4	2012	24		0										2	2013-03-22	2013-03-22	2012-04-19	46469	MBA1266	24
MBA1266	27	44948	M-O	4	3	2014	MBA1266	3	3	2014	A-B	22	3	2013	27		1	0	4								2	2014-03-04	2014-03-03	2013-03-22	46469	MBA1266	27		6	2012											0
MBA1266	31	44948	TJM	15	5	2015	MBA1266	13	5	2015	N-H	3	5	2014	31		1	1	2								2	2015-05-15	2015-05-13	2014-05-03	46469	MBA1266	31		10	2014											1
MBA1269	25	44948	M-O	8	7	2013	MBA1269	4	7	2013	AMK	9	2	2013	25		0										2	2013-07-08	2013-07-04	2013-02-09
MBA1269	28	44948	M-O	8	5	2014	MBA1269	8	5	2014	AMK	4	7	2013	28		0										2	2014-05-08	2014-05-08	2013-07-04
MBA1269	31	44948	TJM	19	5	2015	MBA1269	18	5	2015	AMK	8	5	2014	31		1	1	2								2	2015-05-19	2015-05-18	2014-05-08	46469	MBA1269	31			2008											1
MBA1274	21	44948	E-C	16	5	2012	MBA1274	15	5	2012	N-S				21		0										2	2012-05-16	2012-05-15		46469	MBA1274	21
MBA1274	24	44948	E-C	17	4	2013	MBA1274	17	4	2013	N-S	15	5	2012	24		0										2	2013-04-17	2013-04-17	2012-05-15
MBA1274	27	44948	M-O	6	3	2014	MBA1274	6	3	2014	N-S	17	4	2013	27		0										2	2014-03-06	2014-03-06	2013-04-17
MBA1274	30	44948	TJM	6	2	2015	MBA1274	6	2	2015	N-S	6	3	2014	30		0										2	2015-02-06	2015-02-06	2014-03-06
MBA1275	21	44948	E-C	16	5	2012	MBA1275	10	5	2012	N-H				21		1	1	1								2	2012-05-16	2012-05-10		46469	MBA1275	21			2002											1
MBA1275	23	44948	M-O	18	12	2012	MBA1275	17	12	2012	KES	11	9	2012	23		1	1	1								2	2012-12-18	2012-12-17	2012-09-11	46469	MBA1275	23			2001											1
MBA1275	24	44948	M-O	6	5	2013	MBA1275	17	4	2013	KES	17	12	2012	24		1	1	1								2	2013-05-06	2013-04-17	2012-12-17	46469	MBA1275	24			2005											1
MBA1275	27	44948	M-O	13	3	2014	MBA1275	11	3	2014	KES	17	4	2013	27		1	1	1								2	2014-03-13	2014-03-11	2013-04-17	46469	MBA1275	27			2005											1
MBA1275	30	44948	M-O	13	2	2015	MBA1275	12	2	2015	N-S	11	3	2014	30		1	1	1								2	2015-02-13	2015-02-12	2014-03-11	46469	MBA1275	30		2	2004											1
MBA1278	21	44948	E-C	7	5	2012	MBA1278	25	4	2012	N-H				21		1	1	1								2	2012-05-07	2012-04-25		46469	MBA1278	21		1	1996											1
MBA1278	24	44948	E-C	15	5	2013	MBA1278	3	5	2013	KES	25	10	2012	24		1	1	1								2	2013-05-15	2013-05-03	2012-10-25	46469	MBA1278	24		10	1996											0
MBA1278	27	44948	E-C	25	3	2014	MBA1278	25	3	2014	KES	3	5	2013	27		0										2	2014-03-25	2014-03-25	2013-05-03
MBA1278	30	44948	M-O	13	2	2015	MBA1278	12	2	2015	AMK	25	3	2014	30		0										2	2015-02-13	2015-02-12	2014-03-25
MBA1282	21	44948	M-O	17	7	2012	MBA1282	16	7	2012	A-B				21		1	1	1								2	2012-07-17	2012-07-16		46469	MBA1282	21		1	2008											1
MBA1282	24	44948	A-K	24	7	2013	MBA1282	12	6	2013	N-H	16	7	2012	24		1	1	1								2	2013-07-24	2013-06-12	2012-07-16	46469	MBA1282	24		4	2009											1
MBA1282	27	44948	M-O	23	5	2014	MBA1282	22	5	2014	N-H	12	6	2013	27		1	1	1								2	2014-05-23	2014-05-22	2013-06-12	46469	MBA1282	27			2009											1
MBA1282	30	44948	M-O	16	4	2015	MBA1282	15	4	2015	N-H	22	5	2014	30		1	1	1								2	2015-04-16	2015-04-15	2014-05-22	46469	MBA1282	30		10	2000											1
MBA1282	31	44948	TJM	7	7	2015	MBA1282	7	7	2015	N-H	15	4	2015	31		1	1	1								2	2015-07-07	2015-07-07	2015-04-15	46469	MBA1282	31		10	2009											1
MBA1283	21	44948	E-C	4	6	2012	MBA1283	31	5	2012	N-H				21		0										2	2012-06-04	2012-05-31		46469	MBA1283	21
MBA1283	24	44948	E-C	8	5	2013	MBA1283	7	5	2013	KES	31	5	2012	24		0										2	2013-05-08	2013-05-07	2012-05-31
MBA1283	27	44948	E-C	26	3	2014	MBA1283	26	3	2014	KES	7	5	2013	27		0										2	2014-03-26	2014-03-26	2013-05-07
MBA1283	30	44948	TJM	4	3	2015	MBA1283	3	3	2015	N-S	26	3	2014	30		0										2	2015-03-04	2015-03-03	2014-03-26
MBA1285	21	44948	E-C	11	6	2012	MBA1285	4	6	2012	N-V				21		1	1	1								2	2012-06-11	2012-06-04		46469	MBA1285	21		1	2003											1
MBA1285	24	44948	E-C	13	5	2013	MBA1285	7	5	2013	N-V	4	6	2012	24		1	1	1								2	2013-05-13	2013-05-07	2012-06-04	46469	MBA1285	24		3	2004											1
MBA1285	26	44948	M-O	18	12	2013	MBA1285	17	12	2013	N-V	7	5	2013	26		1	1	1								2	2013-12-18	2013-12-17	2013-05-07	46469	MBA1285	26		3	2004											1
MBA1285	27	44948	E-C	7	4	2014	MBA1285	7	4	2014	N-V	17	12	2013	27		1	1	1								2	2014-04-07	2014-04-07	2013-12-17	46469	MBA1285	27			2000											1
MBA1285	31	44948	TJM	12	6	2015	MBA1285	12	6	2015	N-S	7	4	2014	31		1	1	1								2	2015-06-12	2015-06-12	2014-04-07	46469	MBA1285	31		3	2004											1
MBA1286	21	44948	E-C	4	6	2012	MBA1286	4	6	2012	AMK				21		0										2	2012-06-04	2012-06-04		46469	MBA1286	21
MBA1286	24	44948	E-C	14	5	2013	MBA1286	3	5	2013	AMK	4	6	2012	24		0										2	2013-05-14	2013-05-03	2012-06-04
MBA1286	26	44948	E-C	2	6	2014	MBA1286	29	5	2014	AMK	3	5	2013	26		0										2	2014-06-02	2014-05-29	2013-05-03
MBA1289	21	44948	E-C	11	6	2012	MBA1289	7	6	2012	N-V				21		1	1	2								2	2012-06-11	2012-06-07		46469	MBA1289	21		1	2006											1
MBA1289	24	44948	M-O	18	6	2013	MBA1289	17	5	2013	N-V	7	6	2012	24		0										2	2013-06-18	2013-05-17	2012-06-07
MBA1289	27	44948	E-C	22	4	2014	MBA1289	16	4	2014	N-V	17	5	2013	27		1	1	2								2	2014-04-22	2014-04-16	2013-05-17	46469	MBA1289	27		8	2006											1
MBA1289	30	44948	TJM	17	3	2015	MBA1289	17	3	2015	AMK	16	4	2014	30		1	1	1								2	2015-03-17	2015-03-17	2014-04-16	46469	MBA1289	30			2005											1
MBA1290	21	44948	M-O	27	6	2012	MBA1290	25	6	2012	KES				21		0										2	2012-06-27	2012-06-25		46469	MBA1290	21
MBA1290	24	44948	E-C	28	5	2013	MBA1290	27	5	2013	KES	25	6	2012	24		0										2	2013-05-28	2013-05-27	2012-06-25
MBA1290	27	44948	E-C	14	4	2014	MBA1290	14	4	2014	KES	27	5	2013	27		1	1	1								2	2014-04-14	2014-04-14	2013-05-27	46469	MBA1290	27		7	1995											1
MBA1290	30	44948	M-O	23	3	2015	MBA1290	19	3	2015	N-S	14	4	2014	30		0										2	2015-03-23	2015-03-19	2014-04-14
MBA1291	21	44948	E-C	18	6	2012	MBA1291	15	6	2012	M-C				21		0										2	2012-06-18	2012-06-15		46469	MBA1291	21
MBA1291	24	44948	E-C	15	5	2013	MBA1291	10	5	2013	M-C	15	6	2012	24		0										2	2013-05-15	2013-05-10	2012-06-15
MBA1291	27	44948	M-O	16	4	2014	MBA1291	16	4	2014	M-C	10	5	2013	27		0										2	2014-04-16	2014-04-16	2013-05-10
MBA1291	31	44948	TJM	29	5	2015	MBA1291	29	5	2015	N-S	16	4	2014	31		0										2	2015-05-29	2015-05-29	2014-04-16
MBA1292	24	44948	E-C	15	5	2013	MBA1292	15	5	2013	AMK				24		0										2	2013-05-15	2013-05-15
MBA1292	27	44948	E-C	14	4	2014	MBA1292	14	4	2014	AMK	15	5	2013	27		0										2	2014-04-14	2014-04-14	2013-05-15
MBA1292	30	44948	M-O	23	3	2015	MBA1292	19	3	2015	AMK	14	4	2014	30		0										2	2015-03-23	2015-03-19	2014-04-14
MBA1294	23	44948	E-C	28	1	2013	MBA1294	22	1	2013	M-C				23		1	1	1								2	2013-01-28	2013-01-22		46469	MBA1294	23		5	2012											1
MBA1294	24	44948	E-C	22	5	2013	MBA1294	22	5	2013	M-C	22	1	2013	24		1	1	1								2	2013-05-22	2013-05-22	2013-01-22	46469	MBA1294	24		7	2010											1
MBA1294	27	44948	E-C	23	4	2014	MBA1294	23	4	2014	M-C	22	5	2013	27		1	1	1								2	2014-04-23	2014-04-23	2013-05-22	46469	MBA1294	27			2008											1
MBA1294	30	44948	M-O	16	4	2015	MBA1294	15	4	2015	N-S	23	4	2014	30		1	1	1								2	2015-04-16	2015-04-15	2014-04-23	46469	MBA1294	30		11	2002											1
MBA1295	21	44948	M-O	30	6	2012	MBA1295	29	6	2012	KES				21		0										2	2012-06-30	2012-06-29		46469	MBA1295	21
MBA1295	24	44948	E-C	20	5	2013	MBA1295	28	5	2013	KES	29	6	2012	24		0										2	2013-05-20	2013-05-28	2012-06-29
MBA1295	26	44948	M-O	20	12	2013	MBA1295	20	12	2013	KES	28	5	2013	26		1	1	2								2	2013-12-20	2013-12-20	2013-05-28	46469	MBA1295	26		5	2013											1
MBA1295	27	44948	M-O	7	5	2014	MBA1295	7	5	2014	KES	20	12	2013	27		1	1	2								2	2014-05-07	2014-05-07	2013-12-20	46469	MBA1295	27		5	2013											1
MBA1295	30	44948	M-O	2	4	2015	MBA1295	1	4	2015	N-H	7	5	2014	30		1	0	1								2	2015-04-02	2015-04-01	2014-05-07	46469	MBA1295	30		5	2010											1
MBA1296	21	44948	M-O	27	6	2012	MBA1296	26	6	2012	AMK				21		0										2	2012-06-27	2012-06-26		46469	MBA1296	21
MBA1296	24	44948	E-C	30	5	2013	MBA1296	28	5	2013	AMK	26	6	2012	24		0										2	2013-05-30	2013-05-28	2012-06-26
MBA1296	25	44948	E-C	12	9	2013	MBA1296	11	9	2013	AMK	26	6	2012	25		0										2	2013-09-12	2013-09-11	2012-06-26
MBA1296	27	44948	E-C	6	5	2014	MBA1296	5	5	2014	AMK	11	9	2013	27		0										2	2014-05-06	2014-05-05	2013-09-11
MBA1296	31	44948	TJM	30	6	2015	MBA1296	30	6	2015	AM	5	5	2014	31		0										2	2015-06-30	2015-06-30	2014-05-05
MBA1297	24	44948	E-C	23	5	2013	MBA1297	22	5	2013	N-S				24		0										2	2013-05-23	2013-05-22
MBA1297	25	44948	E-C	26	8	2013	MBA1297	23	8	2013	K-D	22	5	2013	25		0										2	2013-08-26	2013-08-23	2013-05-22
MBA1297	27	44948	E-C	30	4	2014	MBA1297	29	4	2014	N-S	23	8	2013	27		0										2	2014-04-30	2014-04-29	2013-08-23
MBA1297	30	44948	TJM	6	4	2015	MBA1297	2	4	2015	N-S	29	4	2014	30		0										2	2015-04-06	2015-04-02	2014-04-29
MBA1297	31	44948	TJM	7	7	2015	MBA1297	7	7	2015	N-S	2	4	2015	31		0										2	2015-07-07	2015-07-07	2015-04-02
MBA1298	21	44948	M-O	11	7	2012	MBA1298	9	7	2012	M-C				21		0										2	2012-07-11	2012-07-09		46469	MBA1298	21
MBA1298	24	44948	M-O	19	6	2013	MBA1298	6	6	2013	M-C	9	7	2012	24		0										2	2013-06-19	2013-06-06	2012-07-09
MBA1298	27	44948	M-O	23	5	2014	MBA1298	23	5	2014	M-C	6	6	2013	27		0										2	2014-05-23	2014-05-23	2013-06-06
MBA1298	30	44948	M-O	2	7	2015	MBA1298	2	7	2015	N-H	23	5	2014	30		0										2	2015-07-02	2015-07-02	2014-05-23
MBA1299	21	44948	M-O	6	7	2012	MBA1299	5	7	2012	N-V				21		0										2	2012-07-06	2012-07-05		46469	MBA1299	21
MBA1299	24	44948	KES	20	6	2013	MBA1299	11	6	2013	N-V	5	7	2012	24		1	1	2								2	2013-06-20	2013-06-11	2012-07-05	46469	MBA1299	24		1	2013											1
MBA1299	27	44948	E-C	9	5	2014	MBA1299	9	5	2014	N-V	11	6	2013	27		1	1	2								2	2014-05-09	2014-05-09	2013-06-11	46469	MBA1299	27		1	2012											1
MBA1299	30	44948	TJM	9	4	2015	MBA1299	8	4	2015	N-S	9	5	2014	30		0										2	2015-04-09	2015-04-08	2014-05-09
MBA1301	19	44948	A-C	6	12	2011	MBA1301	30	11	2011	M-A	8	8	2011	19		1		1								2	2011-12-06	2011-11-30	2011-08-08	46469	MBA1301	19		1	2011											1
MBA1301	21	44948	M-O	28	6	2012	MBA1301	28	6	2012	AMK				21		1	1	1								2	2012-06-28	2012-06-28		46469	MBA1301	21		1	2000											1
MBA1301	24	44948	E-C	30	5	2013	MBA1301	28	5	2013	AMK	28	6	2012	24		0										2	2013-05-30	2013-05-28	2012-06-28
MBA1301	27	44948	E-C	6	5	2014	MBA1301	6	5	2014	AMK	28	5	2013	27		1	1	1								2	2014-05-06	2014-05-06	2013-05-28	46469	MBA1301	27			2001											1
MBA1301	30	44948	TJM	9	4	2015	MBA1301	8	4	2015	AMK	6	5	2014	30		1	1	1								2	2015-04-09	2015-04-08	2014-05-06	46469	MBA1301	30			2004											1
MBA1301	31	44948	TJM	16	6	2015	MBA1301	16	6	2015	AMK	8	4	2015	31		0										2	2015-06-16	2015-06-16	2015-04-08
MBA1302	21	44948	M-O	6	7	2012	MBA1302	6	7	2012	M-C				21		0										2	2012-07-06	2012-07-06		46469	MBA1302	21
MBA1302	24	44948	M-O	24	6	2013	MBA1302	12	6	2013	M-C	6	7	2012	24		0										2	2013-06-24	2013-06-12	2012-07-06
MBA1302	27	44948	M-O	21	5	2014	MBA1302	20	5	2014	M-C	12	6	2013	27		0										2	2014-05-21	2014-05-20	2013-06-12
MBA1302	31	44948	TJM	14	7	2015	MBA1302	14	7	2015	N-H	20	5	2014	31		0										2	2015-07-14	2015-07-14	2014-05-20
MBA1304	21	44948	M-O	12	7	2012	MBA1304	11	7	2012	A-B				21		1	1	1								2	2012-07-12	2012-07-11		46469	MBA1304	21		1	2008											1
MBA1304	26	44948	M-O	9	1	2014	MBA1304	8	1	2014	M-A	11	7	2012	26		0										2	2014-01-09	2014-01-08	2012-07-11
MBA1304	27	44948	E-C	22	4	2014	MBA1304	15	4	2014	M-A	8	1	2014	27		1	1	1								2	2014-04-22	2014-04-15	2014-01-08	46469	MBA1304	27				8										1
MBA1304	30	44948	TJM	9	4	2015	MBA1304	9	4	2015	AMK	15	4	2014	30		0										2	2015-04-09	2015-04-09	2014-04-15
MBA1309	20	44948	E-C	5	4	2012	MBA1309	4	4	2012	N-H				20		1		1								2	2012-04-05	2012-04-04		46469	MBA1309	20				8										1
MBA1309	24	44948	M-O	8	7	2013	MBA1309	4	7	2013	KES	24	7	2012	24		1	1	1								2	2013-07-08	2013-07-04	2012-07-24	46469	MBA1309	24			2008											1
MBA1309	27	44948	E-C	4	6	2014	MBA1309	29	5	2014	KES	4	7	2013	27		1	1	1								2	2014-06-04	2014-05-29	2013-07-04	46469	MBA1309	27		8	2008											1
MBA1309	30	44948	TJM	30	4	2015	MBA1309	30	4	2015	N-H	29	5	2014	30		1	1	1								2	2015-04-30	2015-04-30	2014-05-29	46469	MBA1309	30		1	2009											1
MBA1309	31	44948	TJM	7	7	2015	MBA1309	7	7	2015	N-H	30	4	2015	31		1	1	1								2	2015-07-07	2015-07-07	2015-04-30	46469	MBA1309	31		1	2009											0
MBA1310	21	44948	M-O	25	7	2012	MBA1310	24	7	2012	AMK				21		0										2	2012-07-25	2012-07-24		46469	MBA1310	21
MBA1310	24	44948	E-C	31	7	2013	MBA1310	29	7	2013	AMK	24	7	2012	24		0										2	2013-07-31	2013-07-29	2012-07-24
MBA1310	27	44948	M-O	21	5	2014	MBA1310	21	5	2014	AMK	29	7	2013	27		0										2	2014-05-21	2014-05-21	2013-07-29
MBA1310	31	44948	TJM	24	6	2015	MBA1310	24	6	2015	AMK	21	5	2014	31		0										2	2015-06-24	2015-06-24	2014-05-21
MBA1311	19	44948	E-C	14	12	2012	MBA1311	13	12	2011	KES	23	8	2011	19		1	1	1								2	2012-12-14	2011-12-13	2011-08-23	46469	MBA1311	19		1	2006											1
MBA1311	20	44948	E-C	5	4	2012	MBA1311	4	4	2012	N-H				20		1		1								2	2012-04-05	2012-04-04		46469	MBA1311	20		1	2006											1
MBA1311	24	44948	A-K	25	6	2013	MBA1311	24	6	2013	KES	4	4	2012	24		1	1	1								2	2013-06-25	2013-06-24	2012-04-04	46469	MBA1311	24		9	2002											1
MBA1311	27	44948	M-O	29	9	2014	MBA1311	29	9	2014	KES	16	10	2013	27		1	1	1								2	2014-09-29	2014-09-29	2013-10-16	46469	MBA1311	27			1996											1
MBA1311	30	44948	TJM	8	5	2015	MBA1311	8	5	2015	N-H	9	5	2014	30		1	1	1								2	2015-05-08	2015-05-08	2014-05-09	46469	MBA1311	30		9	2005											1
MBA1311	31	44948	TJM	14	7	2015	MBA1311	14	7	2015	N-H	8	5	2015	31		1	1	1								2	2015-07-14	2015-07-14	2015-05-08	46469	MBA1311	31		9	2002											1
MBA1312	21	44948	M-O	23	7	2012	MBA1312	20	7	2012	KES				21		1	1	2								2	2012-07-23	2012-07-20		46469	MBA1312	21		1	2002											1
MBA1312	24	44948	M-O	8	7	2013	MBA1312	3	7	2013	KES	20	7	2012	24		1	1	2								2	2013-07-08	2013-07-03	2012-07-20	46469	MBA1312	24		3	2002											1
MBA1312	27	44948	E-C	16	6	2014	MBA1312	13	6	2014	KES	3	7	2013	27		1	1	2								2	2014-06-16	2014-06-13	2013-07-03	46469	MBA1312	27		3	2002											1
MBA1312	30	44948	TJM	15	5	2015	MBA1312	14	5	2015	N-H	13	6	2014	30		1	1	2								2	2015-05-15	2015-05-14	2014-06-13	46469	MBA1312	30		3	2002											1
MBA1313	21	44948	M-O	25	7	2012	MBA1313	24	7	2012	A-B				21		1	1	2								2	2012-07-25	2012-07-24		46469	MBA1313	21		1	2011											1
MBA1313	24	44948	KES	3	7	2013	MBA1313	2	7	2013	A-B	24	7	2012	24		1	1	3								2	2013-07-03	2013-07-02	2012-07-24	46469	MBA1313	24		6	2010											1
MBA1313	27	44948	E-C	16	6	2014	MBA1313	16	6	2014	A-B	2	7	2013	27		1	1	2								2	2014-06-16	2014-06-16	2013-07-02	46469	MBA1313	27		9	2012											1
MBA1313	30	44948	TJM	15	5	2015	MBA1313	14	5	2015	N-H	16	6	2014	30		1	1	1								2	2015-05-15	2015-05-14	2014-06-16	46469	MBA1313	30			2006											1
MBA1314	21	44948	M-O	14	8	2012	MBA1314	13	8	2012	AMK				21		1	1	1								2	2012-08-14	2012-08-13		46469	MBA1314	21			2006											1
MBA1314	24	44948	E-C	29	7	2013	MBA1314	15	7	2013	AMK	13	8	2013	24		1	1	1								2	2013-07-29	2013-07-15	2013-08-13	46469	MBA1314	24		2	2000											1
MBA1314	27	44948	E-C	6	6	2014	MBA1314	5	6	2014	AMK	15	7	2013	27		1	1	1								2	2014-06-06	2014-06-05	2013-07-15	46469	MBA1314	27		2	2000											1
MBA1314	31	44948	TJM	2	6	2015	MBA1314	2	6	2015	AMK	5	6	2014	31		1	1	1								2	2015-06-02	2015-06-02	2014-06-05	46469	MBA1314	31			2005											1
MBA1320	18	44948	KES	14	10	2011	MBA1320	14	10	2011	N-S				18		1		2								2	2011-10-14	2011-10-14		46469	MBA1320	18		1	2011											1
MBA1320	21	44948	M-O	7	9	2012	MBA1320	7	9	2012	N-S	15	5	2012	21		1	1	1								2	2012-09-07	2012-09-07	2012-05-15	46469	MBA1320	21			2002											1
MBA1320	24	44948	E-C	23	8	2013	MBA1320	23	8	2013	N-S	7	9	2012	24		1	1	1								2	2013-08-23	2013-08-23	2012-09-07	46469	MBA1320	24		7	2010											1
MBA1320	27	44948	E-C	4	7	2014	MBA1320	3	7	2014	N-S	23	8	2013	27		1	1	1								2	2014-07-04	2014-07-03	2013-08-23	46469	MBA1320	27		7	2010											1
MBA1320	30	44948	TJM	1	6	2015	MBA1320	1	6	2015	N-S	3	7	2014	30		1	1	1								2	2015-06-01	2015-06-01	2014-07-03	46469	MBA1320	30			2012											1
MBA1321	21	44948	M-O	7	9	2012	MBA1321	6	9	2012	M-C	21	5	2012	21		1	1	2								2	2012-09-07	2012-09-06	2012-05-21	46469	MBA1321	21			2009											1
MBA1321	24	44948	E-C	13	8	2013	MBA1321	9	8	2013	M-C	6	9	2012	24		1	1	1								2	2013-08-13	2013-08-09	2012-09-06	46469	MBA1321	24		6	2010											1
MBA1321	27	44948	M-O	1	8	2014	MBA1321	1	8	2014	M-C	9	8	2013	27		1	1	1								2	2014-08-01	2014-08-01	2013-08-09	46469	MBA1321	27			2000											1
MBA1321	30	44948	TJM	25	6	2015	MBA1321	25	6	2015	N-H	1	8	2014	30		1	1	1								2	2015-06-25	2015-06-25	2014-08-01	46469	MBA1321	30		7	2006											1
MBA1323	21	44948	E-C	19	9	2012	MBA1323	18	9	2012	A-B	1	6	2012	21		1	1	1								2	2012-09-19	2012-09-18	2012-06-01	46469	MBA1323	21		6	1997											1
MBA1323	24	44948	E-C	30	8	2013	MBA1323	29	8	2013	A-B	18	9	2012	24		1	1	1								2	2013-08-30	2013-08-29	2012-09-18	46469	MBA1323	24		3	2002											1
MBA1323	26	44948	E-C	24	6	2014	MBA1323	23	6	2014	A-B	29	8	2013	26		1	0	1								2	2014-06-24	2014-06-23	2013-08-29	46469	MBA1323	26		6	2014											1
MBA1323	29	44948	TJM	26	5	2015	MBA1323	26	5	2015	AMK	23	6	2014	29		1	1	2								2	2015-05-26	2015-05-26	2014-06-23	46469	MBA1323	29		1	2012											1
MBA1324	19	44948	E-C	3	3	2012	MBA1324	21	2	2012	AMK				19		1	1	1								2	2012-03-03	2012-02-21		46469	MBA1324	19			2004											1
MBA1324	21	44948	M-O	7	9	2012	MBA1324	7	9	2012	AMK	22	5	2012	21		1	1	1								2	2012-09-07	2012-09-07	2012-05-22	46469	MBA1324	21			2006											1
MBA1324	24	44948	E-C	30	8	2013	MBA1324	30	8	2013	AMK	7	9	2012	24		1	1	1								2	2013-08-30	2013-08-30	2012-09-07	46469	MBA1324	24			2006											1
MBA1324	27	44948	E-C	4	7	2014	MBA1324	3	7	2014	AMK	30	8	2013	27		1	1	1								2	2014-07-04	2014-07-03	2013-08-30	46469	MBA1324	27		5	2006											1
MBA1324	30	44948	TJM	16	6	2015	MBA1324	15	6	2015	AMK	3	7	2014	30		1	1	1								2	2015-06-16	2015-06-15	2014-07-03	46469	MBA1324	30			2006											1
MBA1327	21	44948	M-O	10	9	2012	MBA1327	10	9	2012	N-V	16	5	2012	21		1	1	2								2	2012-09-10	2012-09-10	2012-05-16	46469	MBA1327	21		8	2004											1
MBA1327	24	44948	E-C	13	8	2013	MBA1327	12	8	2013	N-V	10	9	2012	24		1	1	1								2	2013-08-13	2013-08-12	2012-09-10	46469	MBA1327	24		3	2004											1
MBA1327	27	44948	E-C	10	7	2014	MBA1327	9	7	2014	N-V	12	8	2013	27		1	1	2								2	2014-07-10	2014-07-09	2013-08-12	46469	MBA1327	27		3	2004											1
MBA1327	30	44948	TJM	21	5	2015	MBA1327	21	5	2015	N-S	9	7	2014	30		1	1	1								2	2015-05-21	2015-05-21	2014-07-09	46469	MBA1327	30			2004											1
MBA1329	21	44948	E-C	13	9	2012	MBA1329	13	9	2012	AMK	30	5	2012	21		0										2	2012-09-13	2012-09-13	2012-05-30	46469	MBA1329	21
MBA1329	24	44948	E-C	20	8	2013	MBA1329	19	8	2013	AMK	13	9	2012	24		0										2	2013-08-20	2013-08-19	2012-09-13
MBA1329	27	44948	E-C	26	6	2014	MBA1329	24	6	2014	AMK	19	8	2013	27		0										2	2014-06-26	2014-06-24	2013-08-19
MBA1329	30	44948	TJM	23	6	2015	MBA1329	22	6	2015	AMK	24	6	2014	30		1	1	1								2	2015-06-23	2015-06-22	2014-06-24	46469	MBA1329	30			2000											1
MBA1330	18	44948	DM	20	10	2011	MBA1330	19	10	2011	N-S				18		0										2	2011-10-20	2011-10-19		46469	MBA1330	18
MBA1330	21	44948	E-C	19	9	2012	MBA1330	19	9	2012	N-S	30	5	2012	21		1	0	4								2	2012-09-19	2012-09-19	2012-05-30	46469	MBA1330	21			2011											0
MBA1330	24	44948	E-C	22	8	2013	MBA1330	20	8	2013	N-S	19	9	2012	24		0										2	2013-08-22	2013-08-20	2012-09-19
MBA1330	27	44948	TJM	21	8	2014	MBA1330	21	8	2014	N-S	20	8	2014	27		0										2	2014-08-21	2014-08-21	2014-08-20
MBA1330	30	44948	TJM	7	7	2015	MBA1330	6	7	2015	N-S	21	8	2014	30		0										2	2015-07-07	2015-07-06	2014-08-21
MBA1332	21	44948	M-O	5	10	2012	MBA1332	5	10	2012	KES	5	6	2012	21		0										2	2012-10-05	2012-10-05	2012-06-05
MBA1334	18	44948	D-M	4	11	2011	MBA1334	2	11	2011	KES	18	7	2011	18		0										2	2011-11-04	2011-11-02	2011-07-18	46469	MBA1334	18
MBA1334	21	44948	E-C	24	9	2012	MBA1334	20	9	2012	KES	13	6	2012	21		0										2	2012-09-24	2012-09-20	2012-06-13
MBA1334	24	44948	E-C	5	9	2013	MBA1334	5	9	2013	KES	20	9	2012	24		0										2	2013-09-05	2013-09-05	2012-09-20	46469	MBA1334	24
MBA1334	27	44948	E-C	8	8	2014	MBA1334	6	8	2014	KES	5	9	2013	27		0										2	2014-08-08	2014-08-06	2013-09-05	46469	MBA1334	27
MBA1334	30	44948	TJM	15	7	2015	MBA1334	15	7	2015	N-H	6	8	2014	30		0										2	2015-07-15	2015-07-15	2014-08-06
MBA1335	21	44948	M-O	25	10	2012	MBA1335	24	10	2012	N-S	22	6	2012	21		1	1	1								2	2012-10-25	2012-10-24	2012-06-22	46469	MBA1335	21		12	1999											1
MBA1335	24	44948	E-C	17	9	2013	MBA1335	6	9	2013	N-S	24	10	2012	24		1	1	1								2	2013-09-17	2013-09-06	2012-10-24	46469	MBA1335	24		12	1999											1
MBA1335	27	44948	M-O	15	8	2014	MBA1335	15	8	2014	N-S	6	9	2013	27		1	1	1								2	2014-08-15	2014-08-15	2013-09-06	46469	MBA1335	27		12	1999											1
MBA1335	30	44948	TJM	12	6	2015	MBA1335	12	6	2015	N-S	15	8	2014	30		1	1	1								2	2015-06-12	2015-06-12	2014-08-15	46469	MBA1335	30		12	1999											1
MBA1336	21	44948	E-C	29	10	2012	MBA1336	12	10	2012	M-C	14	6	2012	21		1	1	1								2	2012-10-29	2012-10-12	2012-06-14	46469	MBA1336	21			1998											1
MBA1336	24	44948	E-C	12	9	2013	MBA1336	10	9	2013	M-C	12	10	2012	24		1	1	1								2	2013-09-12	2013-09-10	2012-10-12	46469	MBA1336	24			1998											1
MBA1336	27	44948	E-C	18	8	2014	MBA1336	18	8	2014	M-C	10	9	2013	27		1	1	1								2	2014-08-18	2014-08-18	2013-09-10	46469	MBA1336	27			1992											1
MBA1336	30	44948	TJM	15	7	2015	MBA1336	15	7	2015	N-H	18	8	2014	30		1	1	1								2	2015-07-15	2015-07-15	2014-08-18	46469	MBA1336	30			1998											1
MBA1342	21	44948	E-C	18	10	2012	MBA1342	17	10	2012	N-V	5	7	2012	21		1	1	1								2	2012-10-18	2012-10-17	2012-07-05	46469	MBA1342	21			2005											0
MBA1342	24	44948	E-C	2	10	2013	MBA1342	26	9	2013	N-V	17	10	2012	24		0										2	2013-10-02	2013-09-26	2012-10-17
MBA1342	27	44948	TJM	28	8	2014	MBA1342	27	8	2014	N-V	26	9	2013	27		1	1	4								2	2014-08-28	2014-08-27	2013-09-26	46469	MBA1342	27		5	2014											0
MBA1342	30	44948	TJM	24	6	2015	MBA1342	23	6	2015	N-S	27	8	2014	30		1	1	1								2	2015-06-24	2015-06-23	2014-08-27	46469	MBA1342	30		10	2005											1
MBA1344	21	44948	E-C	15	11	2012	MBA1344	9	11	2012	AMK	5	7	2012	21		1	1	1								2	2012-11-15	2012-11-09	2012-07-05	46469	MBA1344	21			1988											1
MBA1344	24	44948	E-C	24	9	2013	MBA1344	24	9	2013	AMK	9	11	2012	24		1	1	2								2	2013-09-24	2013-09-24	2012-11-09	46469	MBA1344	24			1989											1
MBA1344	27	44948	E C	17	9	2014	MBA1344	16	9	2014	AMK	24	9	2013	27		1	1	1								2	2014-09-17	2014-09-16	2013-09-24	46469	MBA1344	27			1986											1
MBA1344	30	44948	TJM	2	7	2015	MBA1344	1	7	2015	AMK	16	9	2014	30		1	1	1								2	2015-07-02	2015-07-01	2014-09-16	46469	MBA1344	30			1985											1
MBA1347	21	44948	M-O	17	11	2012	MBA1347	16	11	2012	KES	18	7	2012	21		1	1	1								2	2012-11-17	2012-11-16	2012-07-18	46469	MBA1347	21		2	2002											1
MBA1347	24	44948	E-C	16	10	2013	MBA1347	4	10	2013	KES	16	11	2012	24		1	1	1								2	2013-10-16	2013-10-04	2012-11-16	46469	MBA1347	24		4	2011											1
MBA1347	27	44948	E-C	11	9	2014	MBA1347	11	9	2014	KES	4	10	2013	27		1	1	1								2	2014-09-11	2014-09-11	2013-10-04	46469	MBA1347	27			2001											1
MBA1347	30	44948	TJM	30	6	2015	MBA1347	30	6	2015	N-H	11	9	2014	30		1	1	1								2	2015-06-30	2015-06-30	2014-09-11	46469	MBA1347	30		2	1995											1
MBA1350	18	44948	A-C	12	12	2011	MBA1350	6	12	2011	N-S	16	8	2011	18		0										2	2011-12-12	2011-12-06	2011-08-16	46469	MBA1350	18
MBA1350	21	44948	M-O	21	11	2012	MBA1350	21	11	2012	A-C	18	7	2012	21		0										2	2012-11-21	2012-11-21	2012-07-18
MBA1350	24	44948	E-C	22	10	2013	MBA1350	4	10	2013	K-D	21	11	2012	24		0										2	2013-10-22	2013-10-04	2012-11-21
MBA1350	27	44948	E-C	10	9	2014	MBA1350	10	9	2014	N-S	4	10	2013	27		0										2	2014-09-10	2014-09-10	2013-10-04
MBA1353	18	44948	E-C	3	1	2012	MBA1353	15	12	2011	N-V	25	8	2011	18		0										2	2012-01-03	2011-12-15	2011-08-25	46469	MBA1353	18
MBA1353	24	44948	E-C	21	10	2013	MBA1353	18	10	2013	N-V	15	12	2011	24		0										2	2013-10-21	2013-10-18	2011-12-15
MBA1355	24	44948	E-C	28	10	2013	MBA1355	22	10	2013	M-C				24		0										2	2013-10-28	2013-10-22
MBA1355	27	44948	E-C	29	9	2014	MBA1355	25	9	2014	M-C	22	10	2013	27		0										2	2014-09-29	2014-09-25	2013-10-22
MBA1357	21	44948	M-O	21	11	2012	MBA1357	21	11	2012	AMK	30	7	2012	21		1	1	1								2	2012-11-21	2012-11-21	2012-07-30	46469	MBA1357	21		4	2005											1
MBA1357	24	44948	E-C	21	10	2013	MBA1357	21	10	2013	AMK	21	11	2012	24		1	1	1								2	2013-10-21	2013-10-21	2012-11-21	46469	MBA1357	24			2004											1
MBA1357	27	44948	E-C	12	9	2014	MBA1357	12	9	2014	AMK	21	10	2013	27		1	1	1								2	2014-09-12	2014-09-12	2013-10-21	46469	MBA1357	27			2004											1
MBA1358	21	44948	KES	29	11	2012	MBA1358	28	11	2012	A-B	24	7	2012	21		0										2	2012-11-29	2012-11-28	2012-07-24
MBA1358	24	44948	E-C	28	10	2013	MBA1358	28	10	2013	N-V	28	11	2012	24		1	1	2								2	2013-10-28	2013-10-28	2012-11-28	46469	MBA1358	24		4	2012											1
MBA1358	27	44948	E-C	1	10	2014	MBA1358	25	9	2014	A-C	28	10	2013	27		0										2	2014-10-01	2014-09-25	2013-10-28
MBA1358	28	44948	TJM	15	12	2014	MBA1358	15	12	2014	AMK	28	10	2013	28		0										2	2014-12-15	2014-12-15	2013-10-28
MBA1359	21	44948	E-C	21	11	2012	MBA1359	19	11	2012	AMK	31	7	2012	21		1	1	2								2	2012-11-21	2012-11-19	2012-07-31	46469	MBA1359	21				8										1
MBA1359	24	44948	E-C	28	10	2013	MBA1359	25	10	2013	AMK	19	11	2012	24		1	1	2								2	2013-10-28	2013-10-25	2012-11-19	46469	MBA1359	24			2011											1
MBA1359	27	44948	E-C	9	9	2014	MBA1359	9	9	2014	AMK	25	10	2013	27		0										2	2014-09-09	2014-09-09	2013-10-25
MBA1362	24	44948	E-C	19	11	2013	MBA1362	19	11	2013	N-V				24		0										2	2013-11-19	2013-11-19
MBA1362	27	44948	E-C	6	10	2014	MBA1362	6	10	2014	N-V	19	11	2013	27		0										2	2014-10-06	2014-10-06	2013-11-19
MBA1364	23	44948	E-C	23	8	2013	MBA1364	22	8	2013	KES				23		2	1	2		4						2	2013-08-23	2013-08-22		46469	MBA1364	23			2009			2011								1	0
MBA1364	24	44948	E-C	16	12	2013	MBA1364	16	12	2013	KES	22	8	2013	24		1	1	2								2	2013-12-16	2013-12-16	2013-08-22	46469	MBA1364	24		3	2012											1
MBA1364	27	44948	TJM	14	11	2014	MBA1364	14	11	2014	KES	16	12	2013	27		0										2	2014-11-14	2014-11-14	2013-12-16
MBA1364	29	44948	TJM	25	6	2015	MBA1364	24	6	2015	N-H	14	11	2014	29		0										2	2015-06-25	2015-06-24	2014-11-14
MBA1367	21	44948	E-C	15	1	2013	MBA1367	11	1	2013	N-V	6	6	2012	21		1	1	1								2	2013-01-15	2013-01-11	2012-06-06	46469	MBA1367	21				8										1
MBA1367	22	44948	E-C	15	5	2013	MBA1367	9	5	2013	N-V	11	1	2013	22		1	1	1								2	2013-05-15	2013-05-09	2013-01-11	46469	MBA1367	22				8										1
MBA1367	24	44948	E-C	13	12	2013	MBA1367	13	12	2013	N-V	9	5	2013	24		1	1	1								2	2013-12-13	2013-12-13	2013-05-09	46469	MBA1367	24				8										1
MBA1367	27	44948	TJM	17	10	2014	MBA1367	16	10	2014	N-S	13	12	2013	27		1	1	1								2	2014-10-17	2014-10-16	2013-12-13	46469	MBA1367	27			2000											1
MBA1368	17	44948	D-M	1	11	2011	MBA1368	27	10	2011	KES	7	7	2011	17		1		1								2	2011-11-01	2011-10-27	2011-07-07	46469	MBA1368	17		1	1994											1
MBA1368	24	44948	E-C	16	12	2013	MBA1368	12	12	2013	KES	27	10	2011	24		1	1	1								2	2013-12-16	2013-12-12	2011-10-27	46469	MBA1368	24		1	1994											1
MBA1368	27	44948	TJM	19	11	2014	MBA1368	19	11	2014	KES	12	12	2013	27		1	1	1								2	2014-11-19	2014-11-19	2013-12-12	46469	MBA1368	27		4	1994											1
MBA1369	17	44948	E-C	6	1	2012	MBA1369	15	12	2011	M-A	12	7	2011	17		0										2	2012-01-06	2011-12-15	2011-07-12	46469	MBA1369	17
MBA1369	21	44948	E-C	23	1	2012	MBA1369	23	1	2013	AMK	5	12	2011	21		0										2	2012-01-23	2013-01-23	2011-12-05
MBA1369	24	44948	M-O	18	12	2013	MBA1369	17	12	2013	AMK	23	1	2013	24		0										2	2013-12-18	2013-12-17	2013-01-23
MBA1369	27	44948	TJM	4	11	2014	MBA1369	3	11	2014	AMK	17	12	2013	27		0										2	2014-11-04	2014-11-03	2013-12-17	46469	MBA1369	27
MBA1370	17	44948	A-C	12	12	2011	MBA1370	5	12	2011	N-S	21	7	2011	17		0										2	2011-12-12	2011-12-05	2011-07-21	46469	MBA1370	17
MBA1370	21	44948	E-C	5	2	2013	MBA1370	31	1	2013	N-S	5	12	2011	21		0										2	2013-02-05	2013-01-31	2011-12-05
MBA1370	24	44948	E-C	13	12	2013	MBA1370	9	12	2013	K-D	31	1	2013	24		0										2	2013-12-13	2013-12-09	2013-01-31
MBA1370	27	44948	TJM	5	12	2014	MBA1370	3	12	2014	N-S	9	12	2013	27		0										2	2014-12-05	2014-12-03	2013-12-09
MBA1371	17	44948	D-M	17	11	2011	MBA1371	16	11	2011	M-C	15	8	2011	17		1		2								2	2011-11-17	2011-11-16	2011-08-15	46469	MBA1371	17		1	2010											1
MBA1371	20	44948	E-C	31	10	2012	MBA1371	29	10	2012	M-C	13	7	2012	20		1	1	2								2	2012-10-31	2012-10-29	2012-07-13	46469	MBA1371	20			2011											1
MBA1371	21	44948	E-C	4	2	2013	MBA1371	4	2	2013	M-C	29	10	2012	21		1	1	2								2	2013-02-04	2013-02-04	2012-10-29	46469	MBA1371	21			2010											1
MBA1371	23	44948	E-C	12	9	2013	MBA1371	11	9	2013	M-C	4	2	2013	23		1	1	2								2	2013-09-12	2013-09-11	2013-02-04	46469	MBA1371	23		6	2010											1
MBA1371	24	44948	M-O	14	1	2014	MBA1371	9	1	2014	M-C	11	9	2013	24		1	1	2								2	2014-01-14	2014-01-09	2013-09-11	46469	MBA1371	24			2010											1
MBA1371	27	44948	TJM	17	12	2014	MBA1371	16	12	2014	N-H	9	1	2014	27		1	1	2								2	2014-12-17	2014-12-16	2014-01-09	46469	MBA1371	27		3	2012											1
MBA1372	17	44948	E-C	3	1	2012	MBA1372	16	12	2011	N-V	19	7	2011	17		0										2	2012-01-03	2011-12-16	2011-07-19	46469	MBA1372	17
MBA1372	21	44948	M-O	15	1	2013	MBA1372	11	1	2013	N-V	8	10	2012	21		1	1	1								2	2013-01-15	2013-01-11	2012-10-08	46469	MBA1372	21			2010											1
MBA1372	25	44948	E-C	30	4	2014	MBA1372	25	4	2014	N-V	11	1	2013	25		1	1	1								2	2014-04-30	2014-04-25	2013-01-11	46469	MBA1372	25			2008											1
MBA1372	27	44948	TJM	5	12	2014	MBA1372	5	12	2014	N-S	25	4	2014	27		1	1	3								2	2014-12-05	2014-12-05	2014-04-25	46469	MBA1372	27		7	2014											1
MBA1373	17	44948	D-M	11	11	2011	MBA1373	10	11	2011	A-B	12	7	2011	17		0										2	2011-11-11	2011-11-10	2011-07-12	46469	MBA1373	17
MBA1373	20	44948	E-C	16	10	2012	MBA1373	11	10	2012	A-B	15	6	2012	20		1	1	1								2	2012-10-16	2012-10-11	2012-06-15	46469	MBA1373	20		6	2009											1
MBA1373	21	44948	M-O	25	1	2013	MBA1373	24	1	2013	A-B	11	10	2012	21		1	0	2								2	2013-01-25	2013-01-24	2012-10-11	46469	MBA1373	21		5	2010											0
MBA1373	22	44948	E-C	28	5	2013	MBA1373	23	5	2013	M-A	24	1	2013	22		1	1	1								2	2013-05-28	2013-05-23	2013-01-24	46469	MBA1373	22		5	2009											1
MBA1373	23	44948	M-O	15	10	2013	MBA1373	17	9	2013	M-A	23	5	2013	23		1	1	1								2	2013-10-15	2013-09-17	2013-05-23	46469	MBA1373	23		8	2009											1
MBA1373	24	44948	M-O	14	1	2014	MBA1373	13	1	2014	M-A	17	9	2013	24		1	1	1								2	2014-01-14	2014-01-13	2013-09-17	46469	MBA1373	24		8	1999											0
MBA1373	27	44948	TJM	13	12	2014	MBA1373	8	12	2014	N-H	13	1	2014	27		1	1	1								2	2014-12-13	2014-12-08	2014-01-13	46469	MBA1373	27		9	2002											0
MBA1374	17	44948	D-M	18	11	2011	MBA1374	17	11	2011	M-A	25	7	2011	17		1		1								2	2011-11-18	2011-11-17	2011-07-25	46469	MBA1374	17		1	2000											1
MBA1374	21	44948	E-C	31	1	2013	MBA1374	31	1	2013	AMK	17	11	2011	21		1	1	1								2	2013-01-31	2013-01-31	2011-11-17	46469	MBA1374	21				8										1
MBA1374	24	44948	M-O	18	12	2013	MBA1374	17	12	2013	AMK	31	1	2013	24		1	1	1								2	2013-12-18	2013-12-17	2013-01-31	46469	MBA1374	24				8										1
MBA1374	27	44948	TJM	17	11	2014	MBA1374	17	11	2014	AMK	17	12	2013	27		1	1	1								2	2014-11-17	2014-11-17	2013-12-17	46469	MBA1374	27				8										1
MBA1376	17	44948	E-C	12	1	2012	MBA1376	11	1	2012	M-C	24	8	2011	17		1	1	1								2	2012-01-12	2012-01-11	2011-08-24	46469	MBA1376	17		1	2006											1
MBA1376	20	44948	M-O	17	11	2012	MBA1376	13	11	2012	M-C	23	7	2012	20		1	1	1								2	2012-11-17	2012-11-13	2012-07-23	46469	MBA1376	20		8	2006											1
MBA1376	23	44948	E-C	21	10	2013	MBA1376	17	10	2013	M-C	13	11	2012	23		1	1	1								2	2013-10-21	2013-10-17	2012-11-13	46469	MBA1376	23		11	2006											1
MBA1376	27	44948	TJM	14	1	2015	MBA1376	14	1	2015	N-S	17	10	2013	27		1	1	1								2	2015-01-14	2015-01-14	2013-10-17	46469	MBA1376	27		12	2006											1
MBA1378	17	44948	A-C	12	12	2011	MBA1378	1	12	2011	A-M	9	8	2011	17		1		1								2	2011-12-12	2011-12-01	2011-08-09	46469	MBA1378	17			2000											1
MBA1378	21	44948	E-C	4	3	2013	MBA1378	27	2	2013	A-B	1	12	2011	21		1	1	2								2	2013-03-04	2013-02-27	2011-12-01	46469	MBA1378	21		10	2012											1
MBA1378	24	44948	E-C	11	2	2014	MBA1378	11	2	2014	A-C	27	2	2013	24		1	1	1								2	2014-02-11	2014-02-11	2013-02-27	46469	MBA1378	24			2009											1
MBA1378	27	44948	TJM	9	1	2015	MBA1378	8	1	2015	AMK	11	2	2014	27		1	1	1								2	2015-01-09	2015-01-08	2014-02-11	46469	MBA1378	27				8										1
MBA1379	17	44948	E-C	15	12	2011	MBA1379	14	12	2011	KES	18	8	2011	17		1		2								2	2011-12-15	2011-12-14	2011-08-18	46469	MBA1379	17			2010											1
MBA1379	22	44948	E-C	29	7	2013	MBA1379	18	7	2013	KES	14	12	2011	22		1	1	2								2	2013-07-29	2013-07-18	2011-12-14	46469	MBA1379	22			2011											1
MBA1379	26	44948	E-C	18	9	2014	MBA1379	18	9	2014	KES	18	7	2013	26		1	1	2								2	2014-09-18	2014-09-18	2013-07-18	46469	MBA1379	26		7	2010											1
MBA1382	22	44948	E-C	15	8	2013	MBA1382	15	8	2013	N-H				22		0										2	2013-08-15	2013-08-15
MBA1382	24	44948	E-C	4	4	2014	MBA1382	3	4	2014	N-H	15	8	2013	24		0										2	2014-04-04	2014-04-03	2013-08-15
MBA1382	27	44948	TJM	2	2	2015	MBA1382	2	2	2015	AMK	3	4	2014	27		0										2	2015-02-02	2015-02-02	2014-04-03	46469	MBA1382	27
MBA1383	20	44948	KES	10	1	2013	MBA1383	9	1	2013	AMK	2	10	2012	20		0										2	2013-01-10	2013-01-09	2012-10-02
MBA1383	24	44948	M-O	21	3	2014	MBA1383	21	3	2014	AMK	9	1	2013	24		0										2	2014-03-21	2014-03-21	2013-01-09
MBA1385	17	44948	E-C	3	2	2012	MBA1385	3	2	2012	M-C	20	10	2011	17		0										2	2012-02-03	2012-02-03	2011-10-20	46469	MBA1385	17
MBA1385	20	44948	M-O	19	12	2012	MBA1385	17	12	2012	M-C	17	9	2012	20		0										2	2012-12-19	2012-12-17	2012-09-17
MBA1385	22	44948	E-C	9	9	2013	MBA1385	23	8	2013	M-C	17	12	2012	22		0										2	2013-09-09	2013-08-23	2012-12-17
MBA1385	26	44948	TJM	14	11	2014	MBA1385	14	11	2014	M-C	23	8	2013	26		0										2	2014-11-14	2014-11-14	2013-08-23
MBA1386	17	44948	E-C	8	2	2012	MBA1386	7	2	2012	N-V	13	10	2011	17		1		2								2	2012-02-08	2012-02-07	2011-10-13	46469	MBA1386	17			2007											1
MBA1386	20	44948	E-C	18	1	2013	MBA1386	14	1	2013	N-V	19	9	2012	20		1	1	2								2	2013-01-18	2013-01-14	2012-09-19	46469	MBA1386	20		5	2006											1
MBA1386	22.1	44948	E-C	7	2	2014	MBA1386	3	2	2014	N-V	14	1	2013	97	22.1	1	1	2								2	2014-02-07	2014-02-03	2013-01-14	46469	MBA1386	97	22.1		2011											1
MBA1386	27	44948	TJM	6	4	2015	MBA1386	2	4	2015	N-S	3	2	2014	27		1	1	2								2	2015-04-06	2015-04-02	2014-02-03	46469	MBA1386	27		6	2014											1
MBA1386	28	44948	TJM	4	6	2015	MBA1386	4	6	2015	N-S	3	2	2014	28		3	1	2		4		4				2	2015-06-04	2015-06-04	2014-02-03	46469	MBA1386	28			2014			2015			2015					1	0	0
MBA1387	17	44948	E-C	10	2	2012	MBA1387	10	2	2012	M-A	25	10	2011	17		0										2	2012-02-10	2012-02-10	2011-10-25	46469	MBA1387	17
MBA1387	20	44948	E-C	15	1	2013	MBA1387	11	1	2013	AMK	13	9	2012	20		0										2	2013-01-15	2013-01-11	2012-09-13
MBA1387	24	44948	M-O	21	3	2014	MBA1387	21	3	2014	AMK	11	1	2013	24		0										2	2014-03-21	2014-03-21	2013-01-11
MBA1387	28	44948	TJM	16	6	2015	MBA1387	15	6	2015	AMK	21	3	2014	28		0										2	2015-06-16	2015-06-15	2014-03-21
MBA1388	22	44948	E-C	17	9	2013	MBA1388	16	9	2013	AMK				22		0										2	2013-09-17	2013-09-16		46469	MBA1388	22
MBA1388	26	44948	TJM	24	10	2014	MBA1388	23	10	2014	A-C	16	9	2013	26		0										2	2014-10-24	2014-10-23	2013-09-16
MBA1389	17	44948	E-C	24	1	2012	MBA1389	24	1	2012	KES	25	10	2011	17		1	0	2								2	2012-01-24	2012-01-24	2011-10-25	46469	MBA1389	17			2010											0
MBA1389	18	44948	E-C	4	6	2012	MBA1389	31	5	2012	N-H				18		1	1	1								2	2012-06-04	2012-05-31		46469	MBA1389	18			2011											1
MBA1389	20	44948	M-O	18	1	2013	MBA1389	17	1	2013	KES	31	5	2012	20		1	0	2								2	2013-01-18	2013-01-17	2012-05-31	46469	MBA1389	20			2011											0
MBA1389	24	44948	E-C	26	3	2014	MBA1389	26	3	2014	KES	17	1	2013	24		1	1	2								2	2014-03-26	2014-03-26	2013-01-17	46469	MBA1389	24			2013											0
MBA1389	28	44948	TJM	29	5	2015	MBA1389	29	5	2015	N-H	26	3	2014	28		1	1	1								2	2015-05-29	2015-05-29	2014-03-26	46469	MBA1389	28		3	2015											1
MBA1394	17	44948	E-C	3	3	2012	MBA1394	24	2	2012	M-A	15	11	2011	17		1	1	2								2	2012-03-03	2012-02-24	2011-11-15	46469	MBA1394	17		1	2009											1
MBA1394	20	44948	E-C	24	1	2012	MBA1394	24	1	2013	AMK	24	2	2012	20		1	1	2								2	2012-01-24	2013-01-24	2012-02-24	46469	MBA1394	20				8										1
MBA1394	24	44948	E-C	15	4	2014	MBA1394	15	4	2014	AMK	24	1	2013	24		2	1	2		2						2	2014-04-15	2014-04-15	2013-01-24	46469	MBA1394	24			2011			2009								1	0
MBA1394	27	44948	TJM	14	4	2015	MBA1394	14	4	2015	AMK	15	4	2015	27		1	1	2								2	2015-04-14	2015-04-14	2015-04-15	46469	MBA1394	27			2011											1
MBA1395	17	44948	E-C	19	3	2012	MBA1395	15	3	2012	A-B	7	11	2011	17		0										2	2012-03-19	2012-03-15	2011-11-07	46469	MBA1395	17
MBA1395	20	44948	M-O	28	1	2013	MBA1395	28	1	2013	A-B	15	3	2012	20		1	0	3								2	2013-01-28	2013-01-28	2012-03-15	46469	MBA1395	20		12	2012											1
MBA1395	21	44948	E-C	30	5	2013	MBA1395	29	5	2013	N-V	28	1	2013	21		1	1	1								2	2013-05-30	2013-05-29	2013-01-28	46469	MBA1395	21			2003											1
MBA1395	22	44948	M-O	20	8	2013	MBA1395	19	8	2013	N-H	29	5	2013	22		1	1	1								2	2013-08-20	2013-08-19	2013-05-29	46469	MBA1395	22		12	2012											1
MBA1395	24	44948	E-C	16	4	2014	MBA1395	15	4	2014	N-H	19	8	2013	24		1	1	1								2	2014-04-16	2014-04-15	2013-08-19	46469	MBA1395	24			2000											1
MBA1395	25	44948	E-C	5	8	2014	MBA1395	5	8	2014	N-H	15	4	2014	25		1	1	1								2	2014-08-05	2014-08-05	2014-04-15	46469	MBA1395	25			2011											1
MBA1395	27	44948	TJM	23	4	2015	MBA1395	22	4	2015	N-H	5	8	2014	27		1	1	1								2	2015-04-23	2015-04-22	2014-08-05	46469	MBA1395	27			2010											1
MBA1396	20	44948	E-C	26	1	2013	MBA1396	25	2	2013	M-C				20		1	1	3								2	2013-01-26	2013-02-25		46469	MBA1396	20			2012											1
MBA1396	24	44948	M-O	23	5	2014	MBA1396	23	5	2014	M-C	25	2	2013	24		1	1	3								2	2014-05-23	2014-05-23	2013-02-25	46469	MBA1396	24			2012											1
MBA1400	17	44948	E-C	2	3	2012	MBA1400	1	3	2012	N-S	10	11	2011	17		0										2	2012-03-02	2012-03-01	2011-11-10	46469	MBA1400	17
MBA1400	22	44948	E-C	27	8	2013	MBA1400	27	8	2013	N-S	1	3	2012	22		1	1	2								2	2013-08-27	2013-08-27	2012-03-01	46469	MBA1400	22		8	2003											1
MBA1400	26	44948	TJM	12	11	2014	MBA1400	11	11	2014	N-S	27	8	2013	26		1	1	1								2	2014-11-12	2014-11-11	2013-08-27	46469	MBA1400	26		7	2001											1
MBA1401	17	44948	E-C	20	3	2012	MBA1401	15	3	2012	A-B	11	11	2011	17		1	1	2								2	2012-03-20	2012-03-15	2011-11-11	46469	MBA1401	17		1	2012											1
MBA1401	18	44948	E-C	20	6	2012	MBA1401	20	6	2012	A-B				18		1	1	2								2	2012-06-20	2012-06-20		46469	MBA1401	18		1	2012											1
MBA1401	19	44948	E-C	11	10	2012	MBA1401	11	10	2012	A-B	20	6	2012	19		1	1	1								2	2012-10-11	2012-10-11	2012-06-20	46469	MBA1401	19		6	2006											1
MBA1401	22	44948	E-C	19	9	2013	MBA1401	2	9	2013	M-A	11	10	2012	22		1	1	1								2	2013-09-19	2013-09-02	2012-10-11	46469	MBA1401	22		2	2004											1
MBA1401	26	44948	TJM	9	12	2014	MBA1401	9	12	2014	AMK	2	9	2013	26		1	1	1								2	2014-12-09	2014-12-09	2013-09-02	46469	MBA1401	26			2005											1
MBA1402	17	44948	E-C	25	1	2012	MBA1402	25	1	2012	M-C	31	8	2011	17		1	1	1								2	2012-01-25	2012-01-25	2011-08-31	46469	MBA1402	17			2004											1
MBA1402	24	44948	E-C	23	4	2014	MBA1402	16	4	2014	M-C	25	1	2012	24		1	1	1								2	2014-04-23	2014-04-16	2012-01-25	46469	MBA1402	24			1997											1
MBA1402	26	44948	TJM	30	1	2015	MBA1402	30	1	2015	AMK	16	4	2015	26		1	1	1								2	2015-01-30	2015-01-30	2015-04-16	46469	MBA1402	26		1	1977											1
MBA1405	17	44948	E-C	20	3	2012	MBA1405	14	3	2012	A-B	6	12	2011	17		1	1	2								2	2012-03-20	2012-03-14	2011-12-06	46469	MBA1405	17		1	2011											1
MBA1405	20	44948	E-C	15	2	2013	MBA1405	15	2	2013	A-B	28	2	2012	20		1	1	2								2	2013-02-15	2013-02-15	2012-02-28	46469	MBA1405	20		6	2010											1
MBA1405	24	44948	M-O	21	5	2014	MBA1405	21	5	2014	A-C	15	2	2013	24		1	1	2								2	2014-05-21	2014-05-21	2013-02-15	46469	MBA1405	24		1	2014											1
MBA1405	27	44948	TJM	6	4	2015	MBA1405	2	4	2015	AMK	21	5	2014	27		1	1	1								2	2015-04-06	2015-04-02	2014-05-21	46469	MBA1405	27		8	2014											1
MBA1405	28	44948	TJM	16	6	2015	MBA1405	16	6	2015	AMK	2	4	2015	28		1	1	1								2	2015-06-16	2015-06-16	2015-04-02	46469	MBA1405	28			2014											1
MBA1407	17	44948	JK	15	10	2012	MBA1407	13	3	2012	N-H	23	11	2011	17		1	1	1								2	2012-10-15	2012-03-13	2011-11-23	46469	MBA1407	17			2008											0
MBA1413	16	44948	E-C	3	1	2012	MBA1413	15	12	2011	N-V	1	9	2011	16		1	1	1								2	2012-01-03	2011-12-15	2011-09-01	46469	MBA1413	16		1	2002											1
MBA1413	17	44948	E-C	16	4	2012	MBA1413	16	4	2012	N-V				17		1	1	1								2	2012-04-16	2012-04-16		46469	MBA1413	17		1	2002											1
MBA1413	22	44948	E-C	2	10	2013	MBA1413	30	9	2013	N-V	16	4	2012	22		1	1	1								2	2013-10-02	2013-09-30	2012-04-16	46469	MBA1413	22		12	2001											1
MBA1413	26	44948	TJM	22	1	2015	MBA1413	21	1	2015	AMK	30	9	2013	26		1	1	1								2	2015-01-22	2015-01-21	2013-09-30	46469	MBA1413	26			2002											1
MBA1414	17	44948	E-C	22	5	2012	MBA1414	21	5	2012	N-H				17		1	1	1								2	2012-05-22	2012-05-21		46469	MBA1414	17		1	2010											1
MBA1414	20	44948	E-C	23	4	2013	MBA1414	18	4	2013	KES	21	5	2012	20		2	1	1		2						2	2013-04-23	2013-04-18	2012-05-21	46469	MBA1414	20		11	2005		4	2010								1	0
MBA1414	23	44948	M-O	13	3	2014	MBA1414	12	3	2014	KES	18	4	2013	23		1	1	2								2	2014-03-13	2014-03-12	2013-04-18	46469	MBA1414	23		11	2011											0
MBA1414	26	44948	M-O	13	2	2015	MBA1414	12	2	2015	AMK	12	3	2014	26		1	1	2								2	2015-02-13	2015-02-12	2014-03-12	46469	MBA1414	26		11	2009											1
MBA1415	17	44948	E-C	8	5	2012	MBA1415	8	5	2012	AMK				17		1	1	1								2	2012-05-08	2012-05-08		46469	MBA1415	17		1	2004											1
MBA1415	20	44948	E-C	8	4	2013	MBA1415	4	4	2013	AMK	8	5	2012	20		1	1	2								2	2013-04-08	2013-04-04	2012-05-08	46469	MBA1415	20		4	2004											1
MBA1415	23	44948	E-C	24	3	2014	MBA1415	24	3	2014	AMK	4	4	2013	23		1	1	1								2	2014-03-24	2014-03-24	2013-04-04	46469	MBA1415	23			2006											1
MBA1415	26	44948	TJM	20	2	2015	MBA1415	20	2	2015	AMK	24	3	2014	26		1	1	1								2	2015-02-20	2015-02-20	2014-03-24	46469	MBA1415	26			2004											1
MBA1415	27	44948	TJM	15	5	2015	MBA1415	15	5	2015	AMK	24	3	2014	27		1	1	1								2	2015-05-15	2015-05-15	2014-03-24	46469	MBA1415	27			2004											1
MBA1419	17	44948	M-O	27	6	2012	MBA1419	21	6	2012	N-V				17		1	1	1								2	2012-06-27	2012-06-21		46469	MBA1419	17		1	2009											1
MBA1419	18	44948	M-O	4	9	2012	MBA1419	3	9	2012	N-V	21	6	2012	18		1	1	1								2	2012-09-04	2012-09-03	2012-06-21	46469	MBA1419	18		1	2008											1
MBA1419	20	44948	E-C	30	5	2013	MBA1419	29	5	2013	N-V	3	9	2012	20		1	1	1								2	2013-05-30	2013-05-29	2012-09-03	46469	MBA1419	20		1	2008											1
MBA1419	23	44948	E-C	5	5	2014	MBA1419	30	4	2014	N-V	29	5	2013	23		1	0	1								2	2014-05-05	2014-04-30	2013-05-29	46469	MBA1419	23		1	2007											0
MBA1419	26	44948	TJM	14	4	2015	MBA1419	13	4	2015	N-S	30	4	2014	26		1	1	2								2	2015-04-14	2015-04-13	2014-04-30	46469	MBA1419	26			2014											1
MBA1421	17	44948	JK	15	10	2012	MBA1421	25	6	2012	AMK				17		1	1	1								2	2012-10-15	2012-06-25		46469	MBA1421	17		1	1997											1
MBA1421	20	44948	E-C	24	5	2013	MBA1421	24	5	2013	AMK	25	6	2012	20		1	1	1								2	2013-05-24	2013-05-24	2012-06-25	46469	MBA1421	20		1	1997											1
MBA1421	23	44948	E-C	23	4	2014	MBA1421	22	4	2014	AMK	24	5	2013	23		1	1	1								2	2014-04-23	2014-04-22	2013-05-24	46469	MBA1421	23			1997											1
MBA1421	26	44948	M-O	30	3	2015	MBA1421	27	3	2015	AMK	22	4	2014	26		1	1	1								2	2015-03-30	2015-03-27	2014-04-22	46469	MBA1421	26			1997											1
MBA1423	17	44948	M-O	3	7	2012	MBA1423	4	7	2012	N-S				17		0										2	2012-07-03	2012-07-04		46469	MBA1423	17
MBA1423	20	44948	M-O	19	6	2013	MBA1423	7	6	2013	N-S	4	7	2012	20		0										2	2013-06-19	2013-06-07	2012-07-04
MBA1423	23	44948	M-O	15	5	2014	MBA1423	15	5	2014	N-S	7	6	2013	23		0										2	2014-05-15	2014-05-15	2013-06-07
MBA1423	26	44948	M O	13	4	2015	MBA1423	10	4	2015	N-S	15	5	2014	26		0										2	2015-04-13	2015-04-10	2014-05-15
MBA1423	27	44948	TJM	17	6	2015	MBA1423	17	6	2015	N-S	10	4	2015	27		0										2	2015-06-17	2015-06-17	2015-04-10
MBA1426	20	44948	M-O	24	6	2013	MBA1426	20	6	2013	AMK				20		1	1	3								2	2013-06-24	2013-06-20		46469	MBA1426	20			2009											0
MBA1426	23	44948	M-O	23	5	2014	MBA1426	22	5	2014	AMK	20	6	2013	23		1	1	2								2	2014-05-23	2014-05-22	2013-06-20	46469	MBA1426	23			2013											1
MBA1426	26	44948	TJM	24	4	2015	MBA1426	22	4	2015	AMK	22	5	2014	26		1	1	2								2	2015-04-24	2015-04-22	2014-05-22	46469	MBA1426	26			2013											1
MBA1427	17	44948	M-O	23	7	2012	MBA1427	20	7	2012	A-B				17		0										2	2012-07-23	2012-07-20		46469	MBA1427	17
MBA1427	20	44948	M-O	1	7	2013	MBA1427	1	7	2013	A-B	20	7	2012	20		0										2	2013-07-01	2013-07-01	2012-07-20
MBA1427	23	44948	E-C	4	6	2014	MBA1427	29	5	2014	A-B	1	7	2013	23		1	1	2								2	2014-06-04	2014-05-29	2013-07-01	46469	MBA1427	23		4	2013											1
MBA1427	26	44948	TJM	20	4	2015	MBA1427	20	4	2015	AMK	29	5	2014	26		1	1	4								2	2015-04-20	2015-04-20	2014-05-29	46469	MBA1427	26			2014											0
MBA1427	27	44948	TJM	24	6	2015	MBA1427	23	6	2015	AMK	29	5	2014	27		1	1	1								2	2015-06-24	2015-06-23	2014-05-29	46469	MBA1427	27		2	2015											1
MBA1428	18	44948	M-O	10	8	2012	MBA1428	10	8	2012	N-S				18		1	1	1								2	2012-08-10	2012-08-10		46469	MBA1428	18		1	1985											1
MBA1428	21	44948	M-O	12	7	2013	MBA1428	5	7	2013	N-S	10	8	2012	21		0										2	2013-07-12	2013-07-05	2012-08-10
MBA1428	24	44948	E-C	4	6	2014	MBA1428	4	6	2014	N-S	5	7	2013	24		0										2	2014-06-04	2014-06-04	2013-07-05
MBA1428	27	44948	TJM	26	5	2015	MBA1428	25	5	2015	N-S	4	6	2014	27		1	1	1								2	2015-05-26	2015-05-25	2014-06-04	46469	MBA1428	27		8	1985											1
MBA1429	17	44948	M-O	27	7	2012	MBA1429	26	7	2012	M-C				17		1	1	1								2	2012-07-27	2012-07-26		46469	MBA1429	17		1	1999											1
MBA1429	20	44948	A-K	23	7	2013	MBA1429	22	7	2013	M-C	26	7	2012	20		1	1	1								2	2013-07-23	2013-07-22	2012-07-26	46469	MBA1429	20		9	2007											1
MBA1429	23	44948	E-C	16	6	2014	MBA1429	10	6	2014	M-C	25	2	2014	23		1	1	1								2	2014-06-16	2014-06-10	2014-02-25	46469	MBA1429	23		2	2007											1
MBA1429	26	44948	TJM	22	5	2015	MBA1429	22	5	2015	N-H	10	6	2014	26		1	1	1								2	2015-05-22	2015-05-22	2014-06-10	46469	MBA1429	26		9	2008											1
MBA1432	17	44948	E-C	10	9	2012	MBA1432	10	9	2012	AMK	25	5	2012	17		1	1	2								2	2012-09-10	2012-09-10	2012-05-25	46469	MBA1432	17			2009											1
MBA1432	18	44948	M-O	18	12	2012	MBA1432	18	12	2012	AMK	10	9	2012	18		1	1	2								2	2012-12-18	2012-12-18	2012-09-10	46469	MBA1432	18			2007											1
MBA1432	19	44948	E-C	14	5	2013	MBA1432	22	4	2013	AMK	18	12	2012	19		1	1	2								2	2013-05-14	2013-04-22	2012-12-18	46469	MBA1432	19			2006											1
MBA1432	20	44948	E-C	9	9	2013	MBA1432	9	9	2013	AMK	22	4	2013	20		1	1	2								2	2013-09-09	2013-09-09	2013-04-22	46469	MBA1432	20			2009											1
MBA1432	23	44948	E-C	26	6	2014	MBA1432	25	6	2014	AMK	9	9	2013	23		1	1	2								2	2014-06-26	2014-06-25	2013-09-09	46469	MBA1432	23			2009											1
MBA1432	26	44948	TJM	5	6	2015	MBA1432	5	6	2015	AMK	25	6	2014	26		1	1	2								2	2015-06-05	2015-06-05	2014-06-25	46469	MBA1432	26			2000											1
MBA1433	16	44948	E-C	11	6	2012	MBA1433	7	6	2012	A-B				16		0										2	2012-06-11	2012-06-07		46469	MBA1433	16
MBA1433	17	44948	M-O	4	9	2012	MBA1433	3	9	2012	A-B	7	6	2012	17		0										2	2012-09-04	2012-09-03	2012-06-07	46469	MBA1433	17
MBA1433	20	44948	E-C	13	8	2013	MBA1433	12	8	2013	N-H	3	9	2012	20		0										2	2013-08-13	2013-08-12	2012-09-03
MBA1433	23	44948	TJM	29	8	2014	MBA1433	29	8	2014	N-H	12	8	2013	23		0										2	2014-08-29	2014-08-29	2013-08-12
MBA1433	26	44948	TJM	30	6	2015	MBA1433	29	6	2015	N-H	29	6	2015	26		0										2	2015-06-30	2015-06-29	2015-06-29
MBA1434	15	44948	E-C	14	2	2012	MBA1434	14	2	2012	N-S	26	7	2011	15		1	1	1								2	2012-02-14	2012-02-14	2011-07-26	46469	MBA1434	15				7										1
MBA1434	16	44948	E-C	19	6	2012	MBA1434	12	6	2012	N-S				16		1	1	1								2	2012-06-19	2012-06-12		46469	MBA1434	16			2008											0
MBA1434	17	44948	E-C	26	9	2012	MBA1434	26	9	2012	N-S	12	6	2012	17		0										2	2012-09-26	2012-09-26	2012-06-12
MBA1434	20	44948	E-C	30	8	2013	MBA1434	30	8	2013	N-S	26	9	2012	20		1	1	2								2	2013-08-30	2013-08-30	2012-09-26	46469	MBA1434	20		12	2012											1
MBA1434	23	44948	E-C	31	7	2014	MBA1434	31	7	2014	N-S	30	8	2013	23		1	1	1								2	2014-07-31	2014-07-31	2013-08-30	46469	MBA1434	23			2011											1
MBA1434	24	44948	TJM	2	12	2014	MBA1434	2	12	2014	N-S	31	7	2014	24		1	1	1								2	2014-12-02	2014-12-02	2014-07-31	46469	MBA1434	24			2010											1
MBA1434	26	44948	TJM	16	6	2015	MBA1434	15	6	2015	N-S	2	12	2014	26		1	1	1								2	2015-06-16	2015-06-15	2014-12-02	46469	MBA1434	26		1	2014											1
MBA1437	16	44948	E-C	11	6	2012	MBA1437	7	6	2012	N-V				16		0										2	2012-06-11	2012-06-07		46469	MBA1437	16
MBA1437	17	44948	E-C	29	9	2012	MBA1437	27	9	2012	N-V	7	6	2012	17		0										2	2012-09-29	2012-09-27	2012-06-07
MBA1437	20	44948	E-C	9	9	2013	MBA1437	9	9	2013	N-V	27	9	2012	20		0										2	2013-09-09	2013-09-09	2012-09-27
MBA1437	23	44948	E-C	8	8	2014	MBA1437	6	8	2014	N-V	9	9	2013	23		0										2	2014-08-08	2014-08-06	2013-09-09
MBA1437	26	44948	TJM	25	6	2015	MBA1437	25	6	2015	N-S	6	8	2014	26		0										2	2015-06-25	2015-06-25	2014-08-06
MBA1439	17	44948	E-C	16	10	2012	MBA1439	15	10	2012	AMK	25	6	2012	17		1	1	2								2	2012-10-16	2012-10-15	2012-06-25	46469	MBA1439	17			2000											1
MBA1439	20	44948	E-C	9	9	2013	MBA1439	9	9	2013	AMK	15	10	2012	20		1	1	2								2	2013-09-09	2013-09-09	2012-10-15	46469	MBA1439	20			2000											1
MBA1439	23	44948	E-C	11	8	2014	MBA1439	11	8	2014	AMK	9	9	2013	23		1	1	2								2	2014-08-11	2014-08-11	2013-09-09	46469	MBA1439	23		2	2012											1
MBA1439	26	44948	TJM	25	6	2015	MBA1439	25	6	2015	AMK	11	8	2014	26		1	1	2								2	2015-06-25	2015-06-25	2014-08-11	46469	MBA1439	26			2000											1
MBA1440	17	44948	M-O	5	10	2012	MBA1440	3	10	2012	A-B	26	4	2012	17		1	1	1								2	2012-10-05	2012-10-03	2012-04-26	46469	MBA1440	17		6	2008											1
MBA1445	20	44948	E-C	21	10	2013	MBA1445	4	10	2013	A-B				20		1	1	2								2	2013-10-21	2013-10-04		46469	MBA1445	20		6	2011											1
MBA1445	22	44948	E-C	4	6	2014	MBA1445	27	5	2014	A-B	4	10	2013	22		1	1	2								2	2014-06-04	2014-05-27	2013-10-04	46469	MBA1445	22		6	2010											1
MBA1445	26	44948	TJM	13	7	2015	MBA1445	13	7	2015	N-H	27	5	2014	26		0										2	2015-07-13	2015-07-13	2014-05-27
MBA1446	20	44948	E-C	27	9	2013	MBA1446	26	9	2013	M-C				20		0										2	2013-09-27	2013-09-26
MBA1446	24	44948	TJM	13	12	2014	MBA1446	10	12	2014	N-H	26	9	2013	24		0										2	2014-12-13	2014-12-10	2013-09-26
MBA1446	26	44948	TJM	20	7	2015	MBA1446	20	7	2015	N-H	10	12	2014	26		1	1	2								2	2015-07-20	2015-07-20	2014-12-10	46469	MBA1446	26		5	2015											1
MBA1447	17	44948	M-O	29	10	2012	MBA1447	25	10	2012	N-V	3	7	2012	17		0										2	2012-10-29	2012-10-25	2012-07-03
MBA1447	20	44948	E-C	2	10	2013	MBA1447	20	9	2013	N-V	25	10	2013	20		0										2	2013-10-02	2013-09-20	2013-10-25
MBA1447	23	44948	TJM	29	8	2014	MBA1447	29	8	2014	N-V	20	9	2013	23		0										2	2014-08-29	2014-08-29	2013-09-20
MBA1447	26	44948	TJM	18	6	2015	MBA1447	18	6	2015	N-S	29	8	2014	26		0										2	2015-06-18	2015-06-18	2014-08-29
MBA1448	16	44948	M-O	8	8	2012	MBA1448	7	8	2012	KES				16		1	1	1								2	2012-08-08	2012-08-07		46469	MBA1448	16		1	2002											1
MBA1448	20	44948	E-C	25	9	2013	MBA1448	25	9	2013	KES	7	8	2012	20		1	1	1								2	2013-09-25	2013-09-25	2012-08-07	46469	MBA1448	20		4	2002											1
MBA1448	21	44948	M-O	23	1	2014	MBA1448	23	1	2014	KES	25	9	2013	21		1	1	1								2	2014-01-23	2014-01-23	2013-09-25	46469	MBA1448	21		4	2002											1
MBA1448	23	44948	TJM	26	8	2014	MBA1448	26	8	2014	KES	23	1	2014	23		1	1	1								2	2014-08-26	2014-08-26	2014-01-23	46469	MBA1448	23		4	2002											1
MBA1448	26	44948	TJM	19	6	2015	MBA1448	19	6	2015	N-H	26	8	2014	26		1	1	1								2	2015-06-19	2015-06-19	2014-08-26	46469	MBA1448	26		4	2002											1
MBA1449	20	44948	E-C	1	10	2013	MBA1449	1	10	2013	A-B				20		1	0	4								2	2013-10-01	2013-10-01		46469	MBA1449	20		12	2001											0
MBA1449	23	44948	M-O	4	9	2014	MBA1449	4	9	2014	A-C	1	10	2013	23		1	1	2								2	2014-09-04	2014-09-04	2013-10-01	46469	MBA1449	23			1994											1
MBA1449	26	44948	TJM	2	7	2015	MBA1449	1	7	2015	AMK	4	9	2014	26		1	1	1								2	2015-07-02	2015-07-01	2014-09-04	46469	MBA1449	26			2000											1
MBA1450	14	44948	JK	15	10	2012	MBA1450	2	12	2011	M-C	16	8	2011	14		1		1								2	2012-10-15	2011-12-02	2011-08-16	46469	MBA1450	14			1993											1
MBA1450	20	44948	E-C	2	10	2013	MBA1450	2	10	2013	M-C	2	12	2011	20		1	1	1								2	2013-10-02	2013-10-02	2011-12-02	46469	MBA1450	20			1994											1
MBA1450	23	44948	M-O	5	9	2014	MBA1450	3	9	2014	M-C	2	10	2013	23		1	1	1								2	2014-09-05	2014-09-03	2013-10-02	46469	MBA1450	23			1993											1
MBA1450	26	44948	TJM	7	7	2015	MBA1450	7	7	2015	N-H	3	9	2014	26		1	1	1								2	2015-07-07	2015-07-07	2014-09-03	46469	MBA1450	26		8	1994											1
MBA1454	17	44948	M-O	15	11	2012	MBA1454	14	11	2012	AMK	25	7	2012	17		1	1	1								2	2012-11-15	2012-11-14	2012-07-25	46469	MBA1454	17				8										1
MBA1454	20	44948	E-C	22	10	2013	MBA1454	17	10	2013	AMK	14	11	2012	20		1	1	1								2	2013-10-22	2013-10-17	2012-11-14	46469	MBA1454	20			2002											1
MBA1454	23	44948	E-C	12	9	2014	MBA1454	11	9	2014	AMK	17	10	2013	23		1	1	1								2	2014-09-12	2014-09-11	2013-10-17	46469	MBA1454	23			2002											1
MBA1454	26	44948	TJM	30	6	2015	MBA1454	29	6	2015	AMK	11	9	2014	26		1	1	1								2	2015-06-30	2015-06-29	2014-09-11	46469	MBA1454	26		12	2002											1
MBA1456	17	44948	M-O	21	11	2012	MBA1456	20	11	2012	MC	26	7	2012	17		1	1	1								2	2012-11-21	2012-11-20	2012-07-26	46469	MBA1456	17			1994											1
MBA1456	20	44948	E-C	28	10	2013	MBA1456	24	10	2013	M-C	20	11	2012	20		1	1	1								2	2013-10-28	2013-10-24	2012-11-20	46469	MBA1456	20				8										1
MBA1456	23	44948	E-C	29	9	2014	MBA1456	26	9	2014	M-C	24	10	2013	23		1	1	1								2	2014-09-29	2014-09-26	2013-10-24	46469	MBA1456	23				8										1
MBA1458	20	44948	E-C	13	12	2013	MBA1458	6	12	2013	M-C				20		0										2	2013-12-13	2013-12-06
MBA1458	23	44948	TJM	3	11	2014	MBA1458	31	10	2014	M-C	6	12	2014	23		0										2	2014-11-03	2014-10-31	2014-12-06
MBA1459	13	44948	KES	14	10	2011	MBA1459	13	10	2011	A-B	15	6	2011	13		1		1								2	2011-10-14	2011-10-13	2011-06-15	46469	MBA1459	13		1	2004											1
MBA1459	16	44948	E-C	7	9	2012	MBA1459	6	9	2012	A-B	9	5	2012	16		1	1	1								2	2012-09-07	2012-09-06	2012-05-09	46469	MBA1459	16		3	2005											1
MBA1459	20	44948	E-C	10	12	2013	MBA1459	9	12	2013	N-H	6	9	2012	20		1	1	1								2	2013-12-10	2013-12-09	2012-09-06	46469	MBA1459	20		1	2002											0
MBA1459	24	44948	M-O	20	2	2015	MBA1459	19	2	2015	AMK	9	12	2013	24		1	1	1								2	2015-02-20	2015-02-19	2013-12-09	46469	MBA1459	24			2003											1
MBA1462	13	44948	D-M	20	10	2011	MBA1462	13	10	2011	KES				13		1		1								2	2011-10-20	2011-10-13		46469	MBA1462	13			2000											1
MBA1462	16	44948	E-C	7	9	2012	MBA1462	4	9	2012	KES	25	5	2012	16		1	1	1								2	2012-09-07	2012-09-04	2012-05-25	46469	MBA1462	16		6	1992											1
MBA1462	19	44948	E-C	23	8	2013	MBA1462	22	8	2013	KES	4	9	2012	19		0										2	2013-08-23	2013-08-22	2012-09-04
MBA1462	22	44948	E-C	23	7	2014	MBA1462	22	7	2014	KES	22	8	2013	22		0										2	2014-07-23	2014-07-22	2013-08-22
MBA1462	23	44948	TJM	29	10	2014	MBA1462	29	10	2014	KES	22	7	2014	23		0										2	2014-10-29	2014-10-29	2014-07-22
MBA1463	13	44948	D-M	20	10	2011	MBA1463	13	10	2011	N-V				13		1		1								2	2011-10-20	2011-10-13		46469	MBA1463	13		1	2007											1
MBA1463	16	44948	E-C	13	9	2012	MBA1463	13	9	2012	N-V	24	5	2012	16		1	1	1								2	2012-09-13	2012-09-13	2012-05-24	46469	MBA1463	16		6	2007											1
MBA1463	20	44948	E-C	13	12	2013	MBA1463	6	12	2013	N-V	13	9	2012	20		1	1	1								2	2013-12-13	2013-12-06	2012-09-13	46469	MBA1463	20			2007											1
MBA1463	22	44948	E-C	15	8	2014	MBA1463	15	8	2014	N-V	6	12	2014	22		1	1	1								2	2014-08-15	2014-08-15	2014-12-06	46469	MBA1463	22		3	2007											1
MBA1464	13	44948	D-M	9	11	2011	MBA1464	8	11	2011	KES	20	6	2011	13		1		2								2	2011-11-09	2011-11-08	2011-06-20	46469	MBA1464	13		1	2009											1
MBA1464	16	44948	M-O	25	9	2012	MBA1464	25	9	2012	KES	10	5	2012	16		0										2	2012-09-25	2012-09-25	2012-05-10
MBA1464	19.1	44948	M-O	14	1	2014	MBA1464	13	1	2014	KES	25	9	2012	97	19.1	0										2	2014-01-14	2014-01-13	2012-09-25
MBA1467	13	44948	D-M	1	11	2011	MBA1467	25	10	2011	M-C	25	7	2011	13		1		1								2	2011-11-01	2011-10-25	2011-07-25	46469	MBA1467	13		1	2008											1
MBA1467	14	44948	E-C	23	1	2012	MBA1467	18	1	2012	M-C	25	10	2011	14		1	1	1								2	2012-01-23	2012-01-18	2011-10-25	46469	MBA1467	14		9	2008											1
MBA1467	16	44948	E-C	18	9	2012	MBA1467	18	9	2012	M-C	10	5	2012	16		3	1	2		3		3				2	2012-09-18	2012-09-18	2012-05-10	46469	MBA1467	16		5	2008		5	2012		5	2012					1	1	1
MBA1467	17	44948	E-C	28	1	2013	MBA1467	22	1	2013	M-C	18	9	2012	17		4	1	1		4		4		4		2	2013-01-28	2013-01-22	2012-09-18	46469	MBA1467	17		9	2012		2	2012		5	2012		8	2012		1	0	0
MBA1467	18	44948	E-C	16	5	2013	MBA1467	10	5	2013	M-C	22	1	2013	18		1	1	1								2	2013-05-16	2013-05-10	2013-01-22	46469	MBA1467	18		11	2012											1
MBA1467	19	44948	E-C	13	8	2013	MBA1467	7	8	2013	M-C	10	5	2012	19		2	1	1		1						2	2013-08-13	2013-08-07	2012-05-10	46469	MBA1467	19		10	2012			2008								1	0
MBA1467	20	44948	M-O	12	3	2014	MBA1467	10	3	2014	M-C	7	8	2013	20		1	1	1								2	2014-03-12	2014-03-10	2013-08-07	46469	MBA1467	20			2012											1
MBA1467	20.1	44948	E-C	28	4	2014	MBA1467	24	4	2014	M-C	7	8	2013	97	20.1	1	1	1								2	2014-04-28	2014-04-24	2013-08-07	46469	MBA1467	97	20.1		2012											1
MBA1467	21	44948	E-C	15	8	2014	MBA1467	7	8	2014	M-C	24	4	2014	21		1	1	1								2	2014-08-15	2014-08-07	2014-04-24	46469	MBA1467	21		11	2012											1
MBA1468	13	44948	D-M	25	11	2011	MBA1468	3	11	2011	A-B	29	6	2011	13		1		1								2	2011-11-25	2011-11-03	2011-06-29	46469	MBA1468	13		1	2000											1
MBA1468	16	44948	E-C	27	9	2012	MBA1468	27	9	2012	A-B	13	6	2012	16		1	1	1								2	2012-09-27	2012-09-27	2012-06-13	46469	MBA1468	16		6	1998											1
MBA1468	20	44948	M-O	15	1	2014	MBA1468	14	1	2014	A-B	27	9	2012	20		1	1	1								2	2014-01-15	2014-01-14	2012-09-27	46469	MBA1468	20		6	2000											1
MBA1468	24	44948	M-O	10	4	2015	MBA1468	9	4	2015	N-H	14	1	2014	24		1	1	1								2	2015-04-10	2015-04-09	2014-01-14	46469	MBA1468	24			2004	8										1
MBA1470	19	44948	E-C	6	9	2013	MBA1470	3	9	2013	KES				19		1	1	2								2	2013-09-06	2013-09-03		46469	MBA1470	19		4	2013											1
MBA1470	22	44948	E-C	9	9	2014	MBA1470	9	9	2014	KES	3	9	2013	22		1	1	2								2	2014-09-09	2014-09-09	2013-09-03	46469	MBA1470	22			2011											1
MBA1470	23	44948	TJM	12	11	2014	MBA1470	12	11	2014	KES	3	9	2013	23		1	1	2								2	2014-11-12	2014-11-12	2013-09-03	46469	MBA1470	23			2011											1
MBA1471	13	44948	D-M	18	11	2011	MBA1471	17	11	2011	M-A	25	7	2011	13		0										2	2011-11-18	2011-11-17	2011-07-25	46469	MBA1471	13
MBA1471	16	44948	E-C	2	10	2012	MBA1471	2	10	2012	AMK	18	6	2012	16		0										2	2012-10-02	2012-10-02	2012-06-18
MBA1472	13	44948	D-M	11	11	2011	MBA1472	9	11	2011	N-S	13	7	2011	13		1		1								2	2011-11-11	2011-11-09	2011-07-13	46469	MBA1472	13		1	2010											1
MBA1472	16	44948	E-C	2	10	2012	MBA1472	2	10	2012	N-S	13	6	2012	16		1	1	1								2	2012-10-02	2012-10-02	2012-06-13	46469	MBA1472	16		9	2011											1
MBA1472	17	44948	E-C	4	2	2013	MBA1472	1	2	2013	N-S	2	10	2013	17		1	1	1								2	2013-02-04	2013-02-01	2013-10-02	46469	MBA1472	17			2010											1
MBA1472	19	44948	E-C	27	8	2013	MBA1472	27	8	2013	N-S	1	2	2013	19		1	1	1								2	2013-08-27	2013-08-27	2013-02-01	46469	MBA1472	19		9	2010											1
MBA1472	20	44948	E-C	13	12	2013	MBA1472	10	12	2013	K-D	27	8	2013	20		1	1	1								2	2013-12-13	2013-12-10	2013-08-27	46469	MBA1472	20			2010											1
MBA1472	23	44948	TJM	21	11	2014	MBA1472	21	11	2014	N-S	10	12	2013	23		1	1	1								2	2014-11-21	2014-11-21	2013-12-10	46469	MBA1472	23		9	2010											1
MBA1473	19	44948	E-C	27	9	2013	MBA1473	26	9	2013	M-C				19		1	1	2								2	2013-09-27	2013-09-26		46469	MBA1473	19		1	2012											1
MBA1473	22	44948	E-C	11	7	2014	MBA1473	15	9	2014	A-C	26	9	2013	22		1	1	2								2	2014-07-11	2014-09-15	2013-09-26	46469	MBA1473	22		3	2014											1
MBA1474	13	44948	D-M	1	11	2011	MBA1474	28	10	2011	M-C	29	6	2011	13		0										2	2011-11-01	2011-10-28	2011-06-29	46469	MBA1474	13
MBA1474	16	44948	M-O	1	12	2012	MBA1474	16	11	2012	M-C	18	6	2012	16		0										2	2012-12-01	2012-11-16	2012-06-18
MBA1474	18	44948	M-O	24	6	2013	MBA1474	17	6	2013	M-C	16	11	2012	18		1	1	2								2	2013-06-24	2013-06-17	2012-11-16	46469	MBA1474	18		4	2004											0
MBA1474	21	44948	E-C	5	5	2014	MBA1474	29	4	2014	M-C	17	6	2013	21		0										2	2014-05-05	2014-04-29	2013-06-17
MBA1474	22	44948	M-O	20	8	2014	MBA1474	19	8	2014	M-C	29	4	2014	22		0										2	2014-08-20	2014-08-19	2014-04-29
MBA1475	13	44948	D-M	21	10	2011	MBA1475	18	10	2011	N-V	25	7	2011	13		1		1								2	2011-10-21	2011-10-18	2011-07-25	46469	MBA1475	13		1	2009											1
MBA1475	16	44948	E-C	22	10	2012	MBA1475	15	10	2012	AMK	25	6	2012	16		1	1	2								2	2012-10-22	2012-10-15	2012-06-25	46469	MBA1475	16		12	2009											1
MBA1475	20	44948	M-O	15	1	2014	MBA1475	15	1	2014	N-V	15	10	2012	20		1	1	1								2	2014-01-15	2014-01-15	2012-10-15	46469	MBA1475	20		12	2009											1
MBA1475	23	44948	TJM	9	12	2014	MBA1475	4	12	2014	N-S	15	1	2014	23		1	1	1								2	2014-12-09	2014-12-04	2014-01-15	46469	MBA1475	23		12	2009											1
MBA1475	25	44948	TJM	27	7	2015	MBA1475	24	7	2015	N-S	4	12	2014	25		1	1	2								2	2015-07-27	2015-07-24	2014-12-04	46469	MBA1475	25		12	2010											1
MBA1476	13	44948	D-M	16	11	2011	MBA1476	15	11	2011	A-M	14	7	2011	13		1		1								2	2011-11-16	2011-11-15	2011-07-14	46469	MBA1476	13		1	2004											1
MBA1476	16	44948	E-C	16	10	2012	MBA1476	16	10	2012	KES	26	6	2012	16		1	1	1								2	2012-10-16	2012-10-16	2012-06-26	46469	MBA1476	16		11	1999											1
MBA1476	20	44948	M-O	19	12	2013	MBA1476	19	12	2013	KES	16	10	2012	20		0										2	2013-12-19	2013-12-19	2012-10-16
MBA1476	23	44948	TJM	19	11	2014	MBA1476	19	11	2014	KES	19	12	2013	23		1	1	1								2	2014-11-19	2014-11-19	2013-12-19	46469	MBA1476	23		2	2011											1
MBA1476	25	44948	TJM	26	6	2015	MBA1476	26	6	2015	N-H	19	11	2014	25		1	1	1								2	2015-06-26	2015-06-26	2014-11-19	46469	MBA1476	25		11	2003											1
MBA1477	15	44948	M-O	12	9	2012	MBA1477	12	9	2012	AMK	16	5	2012	15		1	1	1								2	2012-09-12	2012-09-12	2012-05-16	46469	MBA1477	15			1991											1
MBA1477	16	44948	M-O	18	12	2012	MBA1477	17	12	2012	AMK	12	9	2012	16		1	1	1								2	2012-12-18	2012-12-17	2012-09-12	46469	MBA1477	16		11	1991											1
MBA1477	19	44948	E-C	25	11	2013	MBA1477	21	11	2013	AMK	17	12	2012	19		1	1	1								2	2013-11-25	2013-11-21	2012-12-17	46469	MBA1477	19			1991											1
MBA1477	23	44948	M-O	25	2	2015	MBA1477	24	2	2015	N-S	21	11	2013	23		1	1	1								2	2015-02-25	2015-02-24	2013-11-21	46469	MBA1477	23			1991											1
MBA1478	13	44948	E-C	23	1	2012	MBA1478	19	1	2012	A-B	11	10	2011	13		0										2	2012-01-23	2012-01-19	2011-10-11	46469	MBA1478	13
MBA1478	16	44948	M-O	21	12	2012	MBA1478	19	12	2012	A-B	7	9	2012	16		0										2	2012-12-21	2012-12-19	2012-09-07
MBA1478	20	44948	E-C	9	4	2014	MBA1478	9	4	2014	N-H	19	12	2012	20		1	1	2								2	2014-04-09	2014-04-09	2012-12-19	46469	MBA1478	20			2002											1
MBA1478	22	44948	TJM	7	11	2014	MBA1478	6	11	2014	N-H	9	4	2014	22		0										2	2014-11-07	2014-11-06	2014-04-09
MBA1479	13	44948	E-C	31	1	2012	MBA1479	31	1	2012	N-S	11	10	2011	13		1	1	1								2	2012-01-31	2012-01-31	2011-10-11	46469	MBA1479	13		4	2009											1
MBA1479	16	44948	KES	10	1	2013	MBA1479	8	1	2013	N-S	10	9	2012	16		1	1	1								2	2013-01-10	2013-01-08	2012-09-10	46469	MBA1479	16		4	2009											1
MBA1479	20	44948	M-O	13	3	2014	MBA1479	11	3	2014	N-S	8	1	2013	20		1	1	1								2	2014-03-13	2014-03-11	2013-01-08	46469	MBA1479	20		4	2010											0
MBA1479	22	44948	TJM	5	11	2014	MBA1479	30	10	2014	N-S	11	3	2014	22		0										2	2014-11-05	2014-10-30	2014-03-11
MBA1481	16	44948	E-C	5	2	2013	MBA1481	4	2	2013	AMK				16		1	1	2								2	2013-02-05	2013-02-04		46469	MBA1481	16			2008											1
MBA1481	20	44948	M-O	4	3	2014	MBA1481	3	3	2014	AMK	4	2	2013	20		1	1	3								2	2014-03-04	2014-03-03	2013-02-04	46469	MBA1481	20			2009											1
MBA1481	23	44948	TJM	6	3	2015	MBA1481	4	3	2015	N-S	3	3	2014	23		1	1	3								2	2015-03-06	2015-03-04	2014-03-03	46469	MBA1481	23			2009											1
MBA1482	16	44948	KES	10	1	2013	MBA1482	7	1	2013	A-B	21	9	2012	16		0										2	2013-01-10	2013-01-07	2012-09-21
MBA1482	20	44948	E-C	11	4	2014	MBA1482	11	4	2014	A-B	7	1	2013	20		0										2	2014-04-11	2014-04-11	2013-01-07
MBA1482	22	44948	TJM	12	11	2014	MBA1482	12	11	2014	A-C	11	4	2014	22		1	1	1								2	2014-11-12	2014-11-12	2014-04-11	46469	MBA1482	22		6	2000											1
MBA1486	13	44948	E-C	3	3	2012	MBA1486	2	3	2012	KES	27	10	2011	13		0										2	2012-03-03	2012-03-02	2011-10-27	46469	MBA1486	13
MBA1486	16	44948	M-O	25	1	2013	MBA1486	24	1	2013	KES	2	3	2012	16		0										2	2013-01-25	2013-01-24	2012-03-02
MBA1486	20	44948	E-C	23	4	2014	MBA1486	23	4	2014	KES	24	1	2013	20		0										2	2014-04-23	2014-04-23	2013-01-24
MBA1486	22	44948	TJM	20	11	2014	MBA1486	20	11	2014	KES	23	4	2014	22		0										2	2014-11-20	2014-11-20	2014-04-23
MBA1487	13	44948	E-C	3	3	2012	MBA1487	21	2	2012	A-B	1	11	2011	13		1	1	1								2	2012-03-03	2012-02-21	2011-11-01	46469	MBA1487	13			2002											1
MBA1487	16	44948	M-O	24	1	2013	MBA1487	23	1	2013	A-B	21	2	2012	16		1	1	2								2	2013-01-24	2013-01-23	2012-02-21	46469	MBA1487	16		6	2009											0
MBA1487	20	44948	E-C	4	6	2014	MBA1487	29	5	2014	A-B	23	1	2013	20		1	1	2								2	2014-06-04	2014-05-29	2013-01-23	46469	MBA1487	20		6	1994											1
MBA1487	22	44948	TJM	26	11	2014	MBA1487	25	11	2014	N-H	29	5	2014	22		1	1	1								2	2014-11-26	2014-11-25	2014-05-29	46469	MBA1487	22		4	2010											1
MBA1488	13	44948	E-C	2	3	2012	MBA1488	29	2	2012	N-S	9	11	2011	13		0										2	2012-03-02	2012-02-29	2011-11-09	46469	MBA1488	13
MBA1488	16	44948	E-C	12	2	2013	MBA1488	4	2	2013	N-S	29	2	2012	16		1	1	1								2	2013-02-12	2013-02-04	2012-02-29	46469	MBA1488	16		11	1985											1
MBA1488	21	44948	TJM	29	8	2014	MBA1488	28	8	2014	N-S	4	2	2013	21		0										2	2014-08-29	2014-08-28	2013-02-04
MBA1490	13	44948	E-C	12	3	2012	MBA1490	5	3	2012	KES	15	11	2011	13		1	0	4								2	2012-03-12	2012-03-05	2011-11-15	46469	MBA1490	13			2011											0
MBA1490	16	44948	M-O	1	2	2013	MBA1490	29	1	2013	KES	5	3	2012	16		1	0	4								2	2013-02-01	2013-01-29	2012-03-05	46469	MBA1490	16			2012											0
MBA1490	19	44948	M-O	10	1	2014	MBA1490	9	1	2014	KES	29	1	2013	19		0										2	2014-01-10	2014-01-09	2013-01-29
MBA1490	23	44948	TJM	24	3	2015	MBA1490	24	3	2015	N-S	9	1	2014	23		0										2	2015-03-24	2015-03-24	2014-01-09
MBA1491	13	44948	E-C	12	3	2012	MBA1491	7	3	2012	A-B	16	12	2011	13		1	1	1								2	2012-03-12	2012-03-07	2011-12-16	46469	MBA1491	13		1	2003											1
MBA1491	16	44948	E-C	11	2	2013	MBA1491	6	2	2013	A-B	7	3	2012	16		0										2	2013-02-11	2013-02-06	2012-03-07
MBA1491	20	44948	E-C	25	4	2014	MBA1491	16	4	2014	A-B	6	2	2013	20		0										2	2014-04-25	2014-04-16	2013-02-06
MBA1491	21	44948	E-C	8	8	2014	MBA1491	6	8	2014	A-B	6	2	2013	21		0										2	2014-08-08	2014-08-06	2013-02-06
MBA1491	22	44948	TJM	3	12	2014	MBA1491	3	12	2014	A-C	6	8	2014	22		0										2	2014-12-03	2014-12-03	2014-08-06
MBA1492	13	44948	E-C	21	3	2012	MBA1492	21	3	2012	N-S	30	11	2011	13		1	1	1								2	2012-03-21	2012-03-21	2011-11-30	46469	MBA1492	13		1	2000											1
MBA1492	16	44948	M-O	11	1	2013	MBA1492	7	2	2013	N-S	9	11	2012	16		1	1	1								2	2013-01-11	2013-02-07	2012-11-09	46469	MBA1492	16			1996											1
MBA1492	19	44948	M-O	29	1	2014	MBA1492	24	1	2014	N-S	7	2	2013	19		0										2	2014-01-29	2014-01-24	2013-02-07
MBA1492	23	44948	M O	14	4	2015	MBA1492	10	4	2015	N-S	24	1	2014	23		0										2	2015-04-14	2015-04-10	2014-01-24
MBA1493	13	44948	E-C	10	4	2012	MBA1493	3	4	2012	N-V				13		1		1								2	2012-04-10	2012-04-03		46469	MBA1493	13		1	2010											1
MBA1493	16	44948	E-C	13	3	2013	MBA1493	28	2	2013	N-H	3	4	2012	16		2	1	2		2						2	2013-03-13	2013-02-28	2012-04-03	46469	MBA1493	16		8	2009		4	2009								1	1
MBA1493	17	44948	KES	22	6	2013	MBA1493	20	6	2013	N-V	28	2	2013	17		1	1	2								2	2013-06-22	2013-06-20	2013-02-28	46469	MBA1493	17		8	2009											1
MBA1493	18	44948	E-C	14	10	2013	MBA1493	7	10	2013	N-V	20	6	2013	18		1	1	1								2	2013-10-14	2013-10-07	2013-06-20	46469	MBA1493	18		8	2009											1
MBA1493	19	44948	M-O	17	1	2014	MBA1493	17	1	2014	N-V	7	10	2013	19		1	1	1								2	2014-01-17	2014-01-17	2013-10-07	46469	MBA1493	19		8	2009											1
MBA1493	20	44948	M-O	23	5	2014	MBA1493	20	5	2014	N-V	17	1	2014	20		1	1	1								2	2014-05-23	2014-05-20	2014-01-17	46469	MBA1493	20		8	2009											1
MBA1493	24	44948	TJM	15	7	2015	MBA1493	14	7	2015	N-H	20	5	2014	24		1	1	1								2	2015-07-15	2015-07-14	2014-05-20	46469	MBA1493	24			2007											1
MBA1494	12	44948	A-C	12	12	2011	MBA1494	8	12	2011	KES	16	8	2011	12		1		2								2	2011-12-12	2011-12-08	2011-08-16	46469	MBA1494	12		7	2011											0
MBA1494	13	44948	E-C	28	3	2012	MBA1494	28	3	2012	N-H				13		1		3								2	2012-03-28	2012-03-28		46469	MBA1494	13		7	2010											0
MBA1494	16	44948	E-C	21	2	2013	MBA1494	20	2	2013	KES	28	3	2012	16		0										2	2013-02-21	2013-02-20	2012-03-28
MBA1494	20	44948	E-C	4	6	2014	MBA1494	30	5	2014	KES	20	2	2013	20		1	0	3								2	2014-06-04	2014-05-30	2013-02-20	46469	MBA1494	20			2013											0
MBA1494	22	44948	TJM	10	12	2014	MBA1494	4	12	2014	KES	30	5	2014	22		1	0	3								2	2014-12-10	2014-12-04	2014-05-30	46469	MBA1494	22			2013											0
MBA1497	13	44948	E-C	12	4	2012	MBA1497	12	4	2012	N-V				13		1	1	2								2	2012-04-12	2012-04-12		46469	MBA1497	13		1	2004											1
MBA1497	16	44948	E-C	20	3	2013	MBA1497	19	3	2013	N-H	12	4	2012	16		1	1	2								2	2013-03-20	2013-03-19	2012-04-12	46469	MBA1497	16			2008											1
MBA1497	19	44948	E-C	13	2	2014	MBA1497	13	2	2014	N-V	19	3	2013	19		1	1	1								2	2014-02-13	2014-02-13	2013-03-19	46469	MBA1497	19		12	2010											1
MBA1497	22	44948	TJM	15	1	2015	MBA1497	15	1	2015	AMK	13	2	2014	22		1	1	2								2	2015-01-15	2015-01-15	2014-02-13	46469	MBA1497	22			2012											1
MBA1499	13	44948	E-C	18	4	2012	MBA1499	17	4	2012	A-B				13		0										2	2012-04-18	2012-04-17		46469	MBA1499	13
MBA1499	16	44948	E-C	26	3	2013	MBA1499	25	3	2013	A-B	17	4	2012	16		0										2	2013-03-26	2013-03-25	2012-04-17	46469	MBA1499	16
MBA1499	19	44948	E-C	25	2	2014	MBA1499	24	2	2014	A-C	25	3	2013	19		0										2	2014-02-25	2014-02-24	2013-03-25
MBA1499	22	44948	TJM	28	1	2015	MBA1499	27	1	2015	AMK	24	2	2014	22		0										2	2015-01-28	2015-01-27	2014-02-24
MBA1499	23	44948	TJM	14	4	2015	MBA1499	14	4	2015	AMK	24	2	2014	23		0										2	2015-04-14	2015-04-14	2014-02-24
MBA1500	16	44948	E-C	25	4	2013	MBA1500	23	4	2013	N-S				16		0										2	2013-04-25	2013-04-23
MBA1500	19	44948	E-C	28	4	2014	MBA1500	25	4	2014	N-S	23	4	2013	19		1	1	2								2	2014-04-28	2014-04-25	2013-04-23	46469	MBA1500	19		2	2013											1
MBA1500	23	44948	TJM	24	4	2015	MBA1500	23	4	2015	N-S	25	4	2014	23		0										2	2015-04-24	2015-04-23	2014-04-25
MBA1501	17	44948	E-C	21	8	2013	MBA1501	20	8	2013	N-V				17		0										2	2013-08-21	2013-08-20
MBA1501	19	44948	E-C	2	4	2014	MBA1501	2	4	2014	N-V	20	8	2013	19		0										2	2014-04-02	2014-04-02	2013-08-20
MBA1501	22	44948	TJM	3	3	2015	MBA1501	2	3	2015	AMK	2	4	2014	22		0										2	2015-03-03	2015-03-02	2014-04-02
MBA1502	13	44948	E-C	4	6	2012	MBA1502	29	5	2012	N-H				13		0										2	2012-06-04	2012-05-29		46469	MBA1502	13
MBA1502	16	44948	E-C	14	5	2013	MBA1502	30	4	2013	KES	29	5	2012	16		0										2	2013-05-14	2013-04-30	2012-05-29
MBA1502	19	44948	E-C	2	4	2014	MBA1502	2	4	2014	KES	30	4	2013	19		0										2	2014-04-02	2014-04-02	2013-04-30
MBA1502	22	44948	TJM	4	3	2015	MBA1502	3	3	2015	N-S	2	4	2014	22		0										2	2015-03-04	2015-03-03	2014-04-02
MBA1503	13	44948	E-C	4	6	2012	MBA1503	1	6	2012	A-B				13		0										2	2012-06-04	2012-06-01		46469	MBA1503	13
MBA1503	16	44948	E-C	15	5	2013	MBA1503	15	5	2013	N-V	1	6	2012	16		0										2	2013-05-15	2013-05-15	2012-06-01
MBA1503	21	44948	TJM	12	11	2014	MBA1503	11	11	2014	N-H	15	5	2013	21		1	1	1								2	2014-11-12	2014-11-11	2013-05-15	46469	MBA1503	21				8										1
MBA1503	22	44948	TJM	10	3	2015	MBA1503	10	3	2015	AMK	11	11	2014	22		1	1	2								2	2015-03-10	2015-03-10	2014-11-11	46469	MBA1503	22				8										1
MBA1506	12	44948	E-C	29	2	2012	MBA1506	28	2	2012	M-C	7	11	2011	12		0										2	2012-02-29	2012-02-28	2011-11-07	46469	MBA1506	12
MBA1506	13	44948	E-C	18	6	2012	MBA1506	14	6	2012	M-C				13		0										2	2012-06-18	2012-06-14		46469	MBA1506	13
MBA1506	16	44948	E-C	13	5	2013	MBA1506	13	5	2013	M-C	14	6	2012	16		0										2	2013-05-13	2013-05-13	2012-06-14
MBA1506	19	44948	E-C	25	4	2014	MBA1506	24	4	2014	M-C	13	5	2013	19		0										2	2014-04-25	2014-04-24	2013-05-13
MBA1506	22	44948	TJM	10	3	2015	MBA1506	10	3	2015	N-S	24	4	2014	22		0										2	2015-03-10	2015-03-10	2014-04-24
MBA1507	16	44948	KES	22	6	2013	MBA1507	21	6	2013	M-C				16		1	1	2								2	2013-06-22	2013-06-21		46469	MBA1507	16			2009											1
MBA1507	19	44948	E-C	2	6	2014	MBA1507	29	5	2014	M-C	21	6	2013	19		1	1	1								2	2014-06-02	2014-05-29	2013-06-21	46469	MBA1507	19				8										1
MBA1507	22	44948	M-O	29	4	2015	MBA1507	27	4	2015	N-H	29	5	2014	22		1	1	1								2	2015-04-29	2015-04-27	2014-05-29	46469	MBA1507	22			2008											1
MBA1510	12	44948	E-C	11	6	2012	MBA1510	4	6	2012	A-B				12		1	1	1								2	2012-06-11	2012-06-04		46469	MBA1510	12		1	1996											1
MBA1510	16	44948	E-C	6	8	2013	MBA1510	6	8	2013	A-B	4	6	2012	16		1	1	1								2	2013-08-06	2013-08-06	2012-06-04	46469	MBA1510	16		6	1996											1
MBA1510	18	44948	E-C	23	4	2014	MBA1510	17	4	2014	A-B	6	8	2013	18		1	1	1								2	2014-04-23	2014-04-17	2013-08-06	46469	MBA1510	18		6	1995											1
MBA1510	21	44948	TJM	4	3	2015	MBA1510	4	3	2015	N-S	17	4	2014	21		1	1	1								2	2015-03-04	2015-03-04	2014-04-17	46469	MBA1510	21		6	1995											1
MBA1510	22	44948	TJM	29	5	2015	MBA1510	29	5	2015	AMK	4	3	2015	22		1	1	1								2	2015-05-29	2015-05-29	2015-03-04	46469	MBA1510	22			1996											1
MBA1512	12	44948	E-C	19	6	2012	MBA1512	12	6	2012	M-C				12		0										2	2012-06-19	2012-06-12		46469	MBA1512	12
MBA1512	16	44948	E-C	12	9	2013	MBA1512	11	9	2013	M-C	12	6	2012	16		0										2	2013-09-12	2013-09-11	2012-06-12
MBA1512	20	44948	TJM	5	12	2014	MBA1512	5	12	2014	M-C	11	9	2013	20		1	1	1								2	2014-12-05	2014-12-05	2013-09-11	46469	MBA1512	20			1993											1
MBA1512	22	44948	TJM	9	7	2015	MBA1512	9	7	2015	N-H	5	12	2014	22		1	1	1								2	2015-07-09	2015-07-09	2014-12-05	46469	MBA1512	22		9	1993											1
MBA1514	11	44948	E-C	12	3	2012	MBA1514	7	3	2012	N-V	11	10	2011	11		1	1	2								2	2012-03-12	2012-03-07	2011-10-11	46469	MBA1514	11			2005											1
MBA1514	12	44948	JK	15	10	2012	MBA1514	27	6	2012	N-V				12		1	1	2								2	2012-10-15	2012-06-27		46469	MBA1514	12		1	2011											1
MBA1514	13	44948	E-C	13	9	2012	MBA1514	12	9	2012	N-V	27	6	2012	13		1	1	2								2	2012-09-13	2012-09-12	2012-06-27	46469	MBA1514	13				8										1
MBA1514	16	44948	E-C	18	9	2013	MBA1514	18	9	2013	N-V	12	9	2012	16		1	1	2								2	2013-09-18	2013-09-18	2012-09-12	46469	MBA1514	16		10	2011											1
MBA1514	20	44948	TJM	14	1	2015	MBA1514	14	1	2015	AMK	18	9	2013	20		1	1	2								2	2015-01-14	2015-01-14	2013-09-18	46469	MBA1514	20			2011											1
MBA1514	21	44948	TJM	31	3	2015	MBA1514	31	3	2015	N-H	18	9	2013	21		3	1	1		3		3				2	2015-03-31	2015-03-31	2013-09-18	46469	MBA1514	21		10	2008			2012			2013					1	1	1
MBA1514	22	44948	TJM	9	7	2015	MBA1514	9	7	2015	N-H	31	3	2015	22		1	1	1								2	2015-07-09	2015-07-09	2015-03-31	46469	MBA1514	22			2012											1
MBA1517	9	44948	E-C	16	4	2012	MBA1517	13	4	2012	AMK				9		1	1	1								2	2012-04-16	2012-04-13		46469	MBA1517	9				8										1
MBA1517	12	44948	E-C	26	2	2013	MBA1517	26	2	2013	AMK	13	4	2012	12		1	1	1								2	2013-02-26	2013-02-26	2012-04-13	46469	MBA1517	12				8										1
MBA1517	13	44948	E-C	13	8	2013	MBA1517	13	8	2013	AMK	26	2	2013	13		1	1	1								2	2013-08-13	2013-08-13	2013-02-26	46469	MBA1517	13			2010											1
MBA1517	14	44948	E-C	16	10	2013	MBA1517	16	10	2013	AMK	13	8	2013	14		1	1	1								2	2013-10-16	2013-10-16	2013-08-13	46469	MBA1517	14			2010											1
MBA1517	15	44948	E-C	7	2	2014	MBA1517	7	2	2014	AMK	16	10	2013	15		1	1	1								2	2014-02-07	2014-02-07	2013-10-16	46469	MBA1517	15			2010											1
MBA1517	18	44948	TJM	15	1	2015	MBA1517	15	1	2015	AMK	7	2	2014	18		1	1	1								2	2015-01-15	2015-01-15	2014-02-07	46469	MBA1517	18			2010											1
MBA1520	8	44948	JK	15	10	2012	MBA1520	8	2	2012	M-C	20	10	2011	8		0										2	2012-10-15	2012-02-08	2011-10-20	46469	MBA1520	8
MBA1520	11	44948	E-C	21	1	2013	MBA1520	21	1	2013	M-C	8	2	2012	11		1	1	2								2	2013-01-21	2013-01-21	2012-02-08	46469	MBA1520	11			2012											1
MBA1520	12	44948	M-O	6	5	2013	MBA1520	19	4	2013	M-C	21	1	2013	12		0										2	2013-05-06	2013-04-19	2013-01-21
MBA1520	14	44948	E-C	11	12	2013	MBA1520	6	12	2013	M-C	19	4	2013	14		1	1	2								2	2013-12-11	2013-12-06	2013-04-19	46469	MBA1520	14			2011											1
MBA1520	15	44948	E-C	4	4	2014	MBA1520	3	4	2014	M-C	6	12	2013	15		1	1	2								2	2014-04-04	2014-04-03	2013-12-06	46469	MBA1520	15			2011											1
MBA1520	18	44948	M-O	25	2	2015	MBA1520	23	2	2015	N-S	3	4	2014	18		1	1	2								2	2015-02-25	2015-02-23	2014-04-03	46469	MBA1520	18			2012											1
MBA1521	8	44948	E-C	10	2	2012	MBA1521	10	2	2012	N-V	13	10	2011	8		1	1	2								2	2012-02-10	2012-02-10	2011-10-13	46469	MBA1521	8			2007											1
MBA1521	12	44948	E-C	13	5	2013	MBA1521	9	5	2013	N-V	10	2	2012	12		1	1	2								2	2013-05-13	2013-05-09	2012-02-10	46469	MBA1521	12		4	2012											1
MBA1521	15	44948	E-C	9	4	2014	MBA1521	9	4	2014	N-V	9	5	2013	15		1	1	2								2	2014-04-09	2014-04-09	2013-05-09	46469	MBA1521	15			2013											1
MBA1521	18	44948	TJM	13	3	2015	MBA1521	13	3	2015	AMK	9	4	2014	18		1	1	2								2	2015-03-13	2015-03-13	2014-04-09	46469	MBA1521	18		6	2013											1
MBA1521	19	44948	TJM	30	6	2015	MBA1521	29	6	2015	N-H	13	3	2015	19		1	1	2								2	2015-06-30	2015-06-29	2015-03-13	46469	MBA1521	19			2014											1
MBA1523	8	44948	E-C	2	3	2012	MBA1523	29	2	2012	A-B	14	11	2011	8		1	1	1								2	2012-03-02	2012-02-29	2011-11-14	46469	MBA1523	8		1	2006											1
MBA1523	9	44948	JK	15	10	2012	MBA1523	5	6	2012	A-B				9		1	1	1								2	2012-10-15	2012-06-05		46469	MBA1523	9		1	2007											1
MBA1523	12	44948	E-C	24	5	2013	MBA1523	24	5	2013	N-V	5	6	2012	12		1	1	1								2	2013-05-24	2013-05-24	2012-06-05	46469	MBA1523	12		2	2007											1
MBA1523	13	44948	E-C	6	9	2013	MBA1523	3	9	2013	N-H	24	5	2013	13		1	1	1								2	2013-09-06	2013-09-03	2013-05-24	46469	MBA1523	13		2	2006											1
MBA1523	14	44948	M-O	14	1	2014	MBA1523	10	1	2014	N-H	3	9	2013	14		1	1	1								2	2014-01-14	2014-01-10	2013-09-03	46469	MBA1523	14		2	2006											1
MBA1523	15	44948	E-C	23	4	2014	MBA1523	23	4	2014	N-H	10	1	2014	15		1	1	1								2	2014-04-23	2014-04-23	2014-01-10	46469	MBA1523	15		2	2006											1
MBA1523	18	44948	TJM	25	3	2015	MBA1523	25	3	2015	N-S	23	4	2014	18		1	1	1								2	2015-03-25	2015-03-25	2014-04-23	46469	MBA1523	18		3	2006											1
MBA1525	8	44948	E-C	12	3	2012	MBA1525	7	3	2012	N-V	13	10	2011	8		1	1	2								2	2012-03-12	2012-03-07	2011-10-13	46469	MBA1525	8		1	2007											1
MBA1525	12	44948	E-C	28	5	2013	MBA1525	27	5	2013	N-V	7	3	2012	12		1	1	2								2	2013-05-28	2013-05-27	2012-03-07	46469	MBA1525	12		1	2012											1
MBA1525	15	44948	E-C	30	4	2014	MBA1525	29	4	2014	N-V	27	5	2013	15		1	1	2								2	2014-04-30	2014-04-29	2013-05-27	46469	MBA1525	15		1	2012											1
MBA1525	17	44948	TJM	14	1	2015	MBA1525	13	1	2015	N-S	29	4	2014	17		1	1	2								2	2015-01-14	2015-01-13	2014-04-29	46469	MBA1525	17			2012											1
MBA1526	8	44948	E-C	5	4	2012	MBA1526	4	4	2012	M-C				8		1		1								2	2012-04-05	2012-04-04		46469	MBA1526	8		1	1987											1
MBA1526	13	44948	E-C	27	9	2013	MBA1526	26	9	2013	M-C	4	4	2012	13		1	1	1								2	2013-09-27	2013-09-26	2012-04-04	46469	MBA1526	13		4	1987											1
MBA1526	17	44948	TJM	2	12	2014	MBA1526	2	12	2014	M-C	26	9	2013	17		1	1	1								2	2014-12-02	2014-12-02	2013-09-26	46469	MBA1526	17			1987											1
MBA1526	18	44948	TJM	24	3	2015	MBA1526	24	3	2015	N-S	2	12	2014	18		1	1	1								2	2015-03-24	2015-03-24	2014-12-02	46469	MBA1526	18		4	1987											1
MBA1529	4	44948	E-C	28	5	2012	MBA1529	25	5	2012	AMK				4		1	1	2								2	2012-05-28	2012-05-25		46469	MBA1529	4				8										1
MBA1529	8	44948	E-C	20	8	2013	MBA1529	20	8	2013	AMK	25	5	2012	8		0										2	2013-08-20	2013-08-20	2012-05-25
MBA1529	11	44948	E-C	4	7	2014	MBA1529	3	7	2014	AMK	20	8	2013	11		0										2	2014-07-04	2014-07-03	2013-08-20
MBA1529	14	44948	TJM	4	6	2015	MBA1529	4	6	2015	AMK	3	7	2014	14		0										2	2015-06-04	2015-06-04	2014-07-03
MBA1531	4	44948	E-C	18	6	2012	MBA1531	18	6	2012	M-C				4		0										2	2012-06-18	2012-06-18		46469	MBA1531	4
MBA1531	8	44948	E-C	29	8	2013	MBA1531	27	8	2013	M-C	18	6	2012	8		0										2	2013-08-29	2013-08-27	2012-06-18
MBA1531	11	44948	E-C	4	8	2014	MBA1531	22	7	2014	M-C	27	8	2013	11		0										2	2014-08-04	2014-07-22	2013-08-27
MBA1531	14	44948	TJM	28	5	2015	MBA1531	28	5	2015	N-H	22	7	2014	14		0										2	2015-05-28	2015-05-28	2014-07-22
MBA1532	2	44948	D-M	3	11	2011	MBA1532	27	10	2011	M-A	5	7	2011	2		1		1								2	2011-11-03	2011-10-27	2011-07-05	46469	MBA1532	2		1	2006											1
MBA1532	4	44948	E-C	19	6	2012	MBA1532	12	6	2012	AMK				4		1	1	1								2	2012-06-19	2012-06-12		46469	MBA1532	4		1	2007											1
MBA1532	6.2	44948	M-O	24	6	2013	MBA1532	18	6	2013	M-A	12	6	2012	97	6.2	1	1	1								2	2013-06-24	2013-06-18	2012-06-12	46469	MBA1532	97	6.2	9	2008											0
MBA1532	10	44948	E-C	12	8	2014	MBA1532	8	8	2014	AMK	18	6	2013	10		1	1	2								2	2014-08-12	2014-08-08	2013-06-18	46469	MBA1532	10				7										1
MBA1532	13	44948	TJM	10	6	2015	MBA1532	10	6	2015	AMK	8	8	2014	13		1	1	2								2	2015-06-10	2015-06-10	2014-08-08	46469	MBA1532	13			2015											1
MBA1533	4	44948	E-C	11	6	2012	MBA1533	6	6	2012	N-S				4		1	1	1								2	2012-06-11	2012-06-06		46469	MBA1533	4		1	1994											0
MBA1533	8	44948	E-C	30	8	2013	MBA1533	28	8	2013	N-S	6	6	2012	8		0										2	2013-08-30	2013-08-28	2012-06-06	46469	MBA1533	8
MBA1533	11	44948	E-C	25	7	2014	MBA1533	24	7	2014	N-S	28	8	2013	11		1	1	2								2	2014-07-25	2014-07-24	2013-08-28	46469	MBA1533	11		2	2014											1
MBA1533	14	44948	TJM	10	6	2015	MBA1533	10	6	2015	N-S	24	7	2014	14		1	1	1								2	2015-06-10	2015-06-10	2014-07-24	46469	MBA1533	14		5	2014											1
MBA1535	2	44948	D-M	3	11	2011	MBA1535	2	11	2011	M-A	12	7	2011	2		1		1								2	2011-11-03	2011-11-02	2011-07-12	46469	MBA1535	2		1	2004											1
MBA1535	4	44948	E-C	18	6	2012	MBA1535	18	6	2012	AMK				4		1	1	2								2	2012-06-18	2012-06-18		46469	MBA1535	4			2003											1
MBA1535	6	44948	E-C	31	1	2013	MBA1535	31	1	2013	AMK	18	6	2013	6		1	1	1								2	2013-01-31	2013-01-31	2013-06-18	46469	MBA1535	6			2004											1
MBA1535	7	44948	E-C	15	5	2013	MBA1535	14	5	2013	AMK	31	1	2013	7		1	1	2								2	2013-05-15	2013-05-14	2013-01-31	46469	MBA1535	7			2004											1
MBA1535	8	44948	E-C	9	9	2013	MBA1535	5	9	2013	AMK	14	5	2013	8		1	1	2								2	2013-09-09	2013-09-05	2013-05-14	46469	MBA1535	8			2004											1
MBA1535	11	44948	E-C	4	8	2014	MBA1535	1	8	2014	AMK	5	9	2013	11		1	1	1								2	2014-08-04	2014-08-01	2013-09-05	46469	MBA1535	11			2004											1
MBA1535	14	44948	TJM	13	7	2015	MBA1535	10	7	2015	AMK	1	8	2014	14		0										2	2015-07-13	2015-07-10	2014-08-01
MBA1536	4	44948	E-C	19	6	2012	MBA1536	13	6	2012	AMK				4		0										2	2012-06-19	2012-06-13		46469	MBA1536	4
MBA1536	8	44948	E-C	4	9	2013	MBA1536	3	9	2013	AMK	13	6	2012	8		1	1	2								2	2013-09-04	2013-09-03	2012-06-13	46469	MBA1536	8			2002											1
MBA1536	11	44948	E-C	18	7	2014	MBA1536	18	7	2014	AMK	3	9	2013	11		0										2	2014-07-18	2014-07-18	2013-09-03
MBA1536	14	44948	TJM	17	6	2015	MBA1536	17	6	2015	AMK	18	7	2014	14		0										2	2015-06-17	2015-06-17	2014-07-18
MBA1537	4	44948	E-C	11	6	2012	MBA1537	7	6	2012	AMK				4		1	1	1								2	2012-06-11	2012-06-07		46469	MBA1537	4			2006											1
MBA1537	8	44948	E-C	30	8	2013	MBA1537	30	8	2013	AMK	7	6	2012	8		1	1	1								2	2013-08-30	2013-08-30	2012-06-07	46469	MBA1537	8			2005											1
MBA1539	4	44948	M-O	27	6	2012	MBA1539	22	6	2012	A-B				4		1	1	2								2	2012-06-27	2012-06-22		46469	MBA1539	4		1	2001											1
MBA1539	7	44948	M-O	19	6	2013	MBA1539	6	6	2013	A-C	22	6	2012	7		1	0	2								2	2013-06-19	2013-06-06	2012-06-22	46469	MBA1539	7		2	2002											1
MBA1539	8	44948	E-C	27	9	2013	MBA1539	13	9	2013	N-V	6	6	2013	8		0										2	2013-09-27	2013-09-13	2013-06-06
MBA1539	11	44948	E-C	13	8	2014	MBA1539	13	8	2014	A-C	13	9	2013	11		1	1	2								2	2014-08-13	2014-08-13	2013-09-13	46469	MBA1539	11		1	2002											1
MBA1539	14	44948	TJM	16	7	2015	MBA1539	16	7	2015	AMK	13	8	2014	14		1	1	2								2	2015-07-16	2015-07-16	2014-08-13	46469	MBA1539	14				8										1
MBA1541	4	44948	M-O	4	7	2012	MBA1541	3	7	2012	N-S				4		1	1	1								2	2012-07-04	2012-07-03		46469	MBA1541	4		1	2010											1
MBA1541	8	44948	E-C	25	11	2013	MBA1541	20	11	2013	K-D	3	7	2012	8		1	1	1								2	2013-11-25	2013-11-20	2012-07-03	46469	MBA1541	8			2009											1
MBA1541	10	44948	TJM	22	8	2014	MBA1541	22	8	2014	N-S	20	11	2013	10		1	1	1								2	2014-08-22	2014-08-22	2013-11-20	46469	MBA1541	10			2010											1
MBA1541	12	44948	M-O	8	9	2015	MBA1541	7	9	2015	N-S	22	8	2014	12		1	1	2								2	2015-09-08	2015-09-07	2014-08-22	46469	MBA1541	12		12	2014											1
MBA1542	8	44948	E-C	25	9	2013	MBA1542	25	9	2013	M-C				8		0										2	2013-09-25	2013-09-25
MBA1542	11	44948	M-O	2	9	2014	MBA1542	28	8	2014	M-C	25	9	2013	11		0										2	2014-09-02	2014-08-28	2013-09-25
MBA1542	14	44948	TJM	14	7	2015	MBA1542	14	7	2015	N-H	28	8	2014	14		0										2	2015-07-14	2015-07-14	2014-08-28
MBA1543	4	44948	M-O	12	7	2012	MBA1543	12	7	2012	M-C				4		1	1	1								2	2012-07-12	2012-07-12		46469	MBA1543	4			1996											1
MBA1543	8	44948	E-C	4	10	2013	MBA1543	3	10	2013	M-C	12	7	2012	8		1	1	1								2	2013-10-04	2013-10-03	2012-07-12	46469	MBA1543	8		3	1996											1
MBA1543	10	44948	M-O	20	5	2014	MBA1543	20	5	2014	M-C	3	10	2013	10												2	2014-05-20	2014-05-20	2013-10-03	46469	MBA1543	10
MBA1543	11	44948	E-C	12	9	2014	MBA1543	12	9	2014	M-C	20	5	2014	11		1	1	1								2	2014-09-12	2014-09-12	2014-05-20	46469	MBA1543	11			1996											1
MBA1543	14	44948	TJM	19	7	2015	MBA1543	20	7	2015	N-H	12	9	2014	14		1	1	1								2	2015-07-19	2015-07-20	2014-09-12	46469	MBA1543	14		2	1995											1
MBA1544	4	44948	M-O	25	7	2012	MBA1544	24	7	2012	N-S				4		1	1	1								2	2012-07-25	2012-07-24		46469	MBA1544	4		1	2007											1
MBA1544	5	44948	M-O	17	11	2012	MBA1544	13	11	2012	A-C	24	7	2012	5		1	1	1								2	2012-11-17	2012-11-13	2012-07-24	46469	MBA1544	5		1	2007											1
MBA1544	8	44948	E-C	1	10	2013	MBA1544	30	9	2013	K-D	13	11	2012	8		1	1	1								2	2013-10-01	2013-09-30	2012-11-13	46469	MBA1544	8		1	2007											1
MBA1544	11	44948	E-C	9	9	2014	MBA1544	9	9	2014	N-S	30	9	2013	11		1	1	1								2	2014-09-09	2014-09-09	2013-09-30	46469	MBA1544	11		1	2008											1
MBA1544	14	44948	TJM	26	6	2015	MBA1544	26	6	2015	N-S	9	9	2014	14		1	1	1								2	2015-06-26	2015-06-26	2014-09-09	46469	MBA1544	14			2007											1
MBA1545	8	44948	M-O	4	3	2014	MBA1545	3	3	2014	N-S				8		0										2	2014-03-04	2014-03-03
MBA1545	10	44948	E-C	16	9	2014	MBA1545	16	9	2014	N-S	3	3	2014	10		1	1	1								2	2014-09-16	2014-09-16	2014-03-03	46469	MBA1545	10		1	2014											1
MBA1545	13	44948	M-O	27	8	2015	MBA1545	28	7	2015	N-S	16	9	2014	13		1	1	1								2	2015-08-27	2015-07-28	2014-09-16	46469	MBA1545	13		8	2013											1
MBA1546	4	44948	M-O	23	7	2012	MBA1546	20	7	2012	M-C				4		1	1	1								2	2012-07-23	2012-07-20		46469	MBA1546	4			1998											1
MBA1546	6	44948	E-C	4	3	2013	MBA1546	1	3	2013	M-C	20	6	2013	6		1	1	1								2	2013-03-04	2013-03-01	2013-06-20
MBA1546	7	44948	KES	26	6	2013	MBA1546	24	6	2013	M-C	1	3	2013	7		1	1	1								2	2013-06-26	2013-06-24	2013-03-01	46469	MBA1546	7		6	1998											1
MBA1546	11	44948	E-C	17	9	2014	MBA1546	16	9	2014	M-C	24	6	2013	11		1	1	1								2	2014-09-17	2014-09-16	2013-06-24	46469	MBA1546	11		8	1997											1
MBA1546	14	44948	TJM	25	6	2015	MBA1546	25	6	2015	N-H	16	9	2014	14		1	1	1								2	2015-06-25	2015-06-25	2014-09-16	46469	MBA1546	14		6	1998											1
MBA1547	4	44948	M-O	23	7	2012	MBA1547	16	7	2012	M-C				4		0										2	2012-07-23	2012-07-16		46469	MBA1547	4
MBA1547	8	44948	E-C	21	10	2013	MBA1547	18	10	2013	M-C	16	7	2012	8		0										2	2013-10-21	2013-10-18	2012-07-16
MBA1547	11	44948	E-C	18	9	2014	MBA1547	18	9	2014	M-C	18	10	2013	11		0										2	2014-09-18	2014-09-18	2013-10-18
MBA1548	4	44948	M-O	25	7	2012	MBA1548	25	7	2012	N-S				4		1	0	4								2	2012-07-25	2012-07-25		46469	MBA1548	4		1	2012											0
MBA1548	8	44948	E-C	22	10	2013	MBA1548	11	10	2013	K-D	25	7	2012	8		0										2	2013-10-22	2013-10-11	2012-07-25
MBA1548	11	44948	E-C	16	9	2014	MBA1548	16	9	2014	N-S	11	10	2013	11		0										2	2014-09-16	2014-09-16	2013-10-11
MBA1548	14	44948	TJM	9	7	2015	MBA1548	9	7	2015	N-S	16	9	2014	14		1	1	2								2	2015-07-09	2015-07-09	2014-09-16	46469	MBA1548	14		6	2015											1
MBA1550	2	44948	A-C	14	12	2011	MBA1550	13	12	2011	N-S	30	8	2011	2		1		1								2	2011-12-14	2011-12-13	2011-08-30	46469	MBA1550	2			2004											1
MBA1550	3	44948	E-C	12	4	2012	MBA1550	11	4	2012	N-S				3		1	1	1								2	2012-04-12	2012-04-11		46469	MBA1550	3			2004											1
MBA1550	4	44948	KES	7	8	2012	MBA1550	7	8	2012	N-S				4		1	1	1								2	2012-08-07	2012-08-07		46469	MBA1550	4		1	2004											1
MBA1550	7	44948	E-C	29	7	2013	MBA1550	15	7	2013	N-S	7	8	2012	7		1	1	1								2	2013-07-29	2013-07-15	2012-08-07	46469	MBA1550	7		11	2005											1
MBA1550	11	44948	E-C	17	9	2014	MBA1550	17	9	2014	N-S	15	7	2013	11		1	1	1								2	2014-09-17	2014-09-17	2013-07-15	46469	MBA1550	11		1	2005											0
MBA1550	14	44948	TJM	1	7	2015	MBA1550	1	7	2015	N-S	17	9	2014	14		0										2	2015-07-01	2015-07-01	2014-09-17
MBA1551	4	44948	M-O	13	8	2012	MBA1551	13	8	2012	M-C				4		0										2	2012-08-13	2012-08-13		46469	MBA1551	4
MBA1551	8	44948	E-C	30	10	2013	MBA1551	30	10	2013	M-C	13	8	2012	8		0										2	2013-10-30	2013-10-30	2012-08-13
MBA1551	11	44948	E-C	6	10	2014	MBA1551	3	10	2014	M-C	30	10	2013	11		0										2	2014-10-06	2014-10-03	2013-10-30
MBA1552	4	44948	M-O	17	8	2012	MBA1552	10	8	2012	AMK				4		1	1	2								2	2012-08-17	2012-08-10		46469	MBA1552	4				8										1
MBA1552	8	44948	E-C	24	10	2013	MBA1552	24	10	2013	AMK	10	8	2012	8		1	1	1								2	2013-10-24	2013-10-24	2012-08-10	46469	MBA1552	8				8										1
MBA1552	11	44948	M-O	4	9	2014	MBA1552	4	9	2014	AMK	24	10	2013	11		1	1	1								2	2014-09-04	2014-09-04	2013-10-24	46469	MBA1552	11				8										1
MBA1553	4	44948	M-O	9	8	2012	MBA1553	9	8	2012	KES				4		1	1	1								2	2012-08-09	2012-08-09		46469	MBA1553	4		1	2010											1
MBA1553	8	44948	E-C	24	10	2013	MBA1553	24	10	2013	KES	9	8	2012	8		1	1	1								2	2013-10-24	2013-10-24	2012-08-09	46469	MBA1553	8			2010											1
MBA1553	9	44948	E-C	26	2	2014	MBA1553	26	2	2014	KES	24	10	2013	9		1	1	1								2	2014-02-26	2014-02-26	2013-10-24	46469	MBA1553	9			2010											1
MBA1553	11	44948	E-C	2	10	2014	MBA1553	30	9	2014	KES	26	2	2014	11		1	1	1								2	2014-10-02	2014-09-30	2014-02-26	46469	MBA1553	11			2008											1
MBA1553	14	44948	TJM	7	7	2015	MBA1553	7	7	2015	N-S	30	9	2014	14		1	1	1								2	2015-07-07	2015-07-07	2014-09-30	46469	MBA1553	14			2010											1
MBA1555	2	44948	E-C	6	1	2012	MBA1555	6	1	2012	N-S	12	9	2011	2		1	1	1								2	2012-01-06	2012-01-06	2011-09-12	46469	MBA1555	2		1	2005											1
MBA1555	4	44948	M-O	28	8	2012	MBA1555	28	8	2012	N-S	19	4	2012	4		1	1	1								2	2012-08-28	2012-08-28	2012-04-19	46469	MBA1555	4		12	2006											1
MBA1555	7	44948	A-K	29	7	2013	MBA1555	22	7	2013	N-S	28	8	2012	7		1	1	1								2	2013-07-29	2013-07-22	2012-08-28	46469	MBA1555	7		10	2005											1
MBA1555	8	44948	E-C	28	10	2013	MBA1555	21	10	2013	K-D	22	7	2013	8		0										2	2013-10-28	2013-10-21	2013-07-22
MBA1555	11	44948	E-C	10	10	2014	MBA1555	8	10	2014	N-S	21	10	2013	11		0										2	2014-10-10	2014-10-08	2013-10-21
MBA1556	2	44948	E-C	2	2	2012	MBA1556	30	1	2012	M-C	13	9	2011	2		1	1	1								2	2012-02-02	2012-01-30	2011-09-13	46469	MBA1556	2		1	2009											1
MBA1556	4	44948	M-O	17	8	2012	MBA1556	16	8	2012	M-C				4		1	1	1								2	2012-08-17	2012-08-16		46469	MBA1556	4		1	2008											0
MBA1556	8	44948	E-C	7	11	2013	MBA1556	5	11	2013	M-C	16	8	2012	8		0										2	2013-11-07	2013-11-05	2012-08-16
MBA1556	11	44948	TJM	13	10	2014	MBA1556	10	10	2014	M-C	5	11	2013	11		1	1	2								2	2014-10-13	2014-10-10	2013-11-05	46469	MBA1556	11		10	2008											1
MBA1557	4	44948	M-O	28	8	2012	MBA1557	23	8	2012	N-S	26	4	2012	4		1	1	1								2	2012-08-28	2012-08-23	2012-04-26	46469	MBA1557	4		11	2010											1
MBA1557	7	44948	E-C	29	7	2013	MBA1557	19	7	2013	N-S	23	8	2012	7		1	1	1								2	2013-07-29	2013-07-19	2012-08-23	46469	MBA1557	7		11	2010											1
MBA1557	11	44948	E-C	7	10	2014	MBA1557	7	10	2014	N-S	19	7	2013	11		1	1	1								2	2014-10-07	2014-10-07	2013-07-19	46469	MBA1557	11			2009											1
MBA1559	8	44948	E-C	29	10	2013	MBA1559	29	10	2013	A-B				8		0										2	2013-10-29	2013-10-29
MBA1559	11	44948	E-C	29	9	2014	MBA1559	29	9	2014	N-H	29	10	2013	11		0										2	2014-09-29	2014-09-29	2013-10-29
MBA1560	4	44948	M-O	14	8	2012	MBA1560	14	8	2012	N-S				4		0										2	2012-08-14	2012-08-14		46469	MBA1560	4
MBA1560	7	44948	M-O	25	7	2013	MBA1560	25	7	2013	KES	14	8	2012	7		0										2	2013-07-25	2013-07-25	2012-08-14
MBA1560	9.1	44948	E-C	18	8	2014	MBA1560	18	8	2014	KES	25	7	2013	97	9.1	0										2	2014-08-18	2014-08-18	2013-07-25
MBA1560	11	44948	E-C	2	10	2014	MBA1560	1	10	2014	KES	25	7	2013	11		1	1	2								2	2014-10-02	2014-10-01	2013-07-25	46469	MBA1560	11			2013											1
MBA1562	4	44948	M-O	16	8	2012	MBA1562	16	8	2012	N-S				4		1	1	2								2	2012-08-16	2012-08-16		46469	MBA1562	4		1	2010											1
MBA1562	8	44948	E-C	30	10	2013	MBA1562	30	10	2013	K-D	16	8	2012	8		1	1	2								2	2013-10-30	2013-10-30	2012-08-16	46469	MBA1562	8		2	2012											1
MBA1562	13	44948	TJM	24	4	2015	MBA1562	24	4	2015	N-S	30	10	2013	13		0										2	2015-04-24	2015-04-24	2013-10-30
MBA1562	14	44948	TJM	9	7	2015	MBA1562	8	7	2015	N-S	29	9	2014	14		1	1	2								2	2015-07-09	2015-07-08	2014-09-29	46469	MBA1562	14		2	2009											1
MBA1563	4	44948	M-O	14	8	2012	MBA1563	13	8	2012	AMK				4		1	1	1								2	2012-08-14	2012-08-13		46469	MBA1563	4			2001											1
MBA1563	8	44948	E-C	28	10	2013	MBA1563	28	10	2013	AMK	13	8	2012	8		1	1	1								2	2013-10-28	2013-10-28	2012-08-13	46469	MBA1563	8			2001											1
MBA1563	12	44948	TJM	7	1	2015	MBA1563	5	1	2015	AMK	28	10	2013	12		1	1	1								2	2015-01-07	2015-01-05	2013-10-28	46469	MBA1563	12			2000											1
MBA1566	4	44948	M-O	17	8	2012	MBA1566	17	8	2012	N-V	20	9	2011	4		0										2	2012-08-17	2012-08-17	2011-09-20
MBA1566	8	44948	E-C	4	11	2013	MBA1566	1	11	2013	N-V	17	8	2012	8		0										2	2013-11-04	2013-11-01	2012-08-17
MBA1566	11	44948	M-O	24	9	2014	MBA1566	23	9	2014	N-V	1	11	2013	11		0										2	2014-09-24	2014-09-23	2013-11-01
MBA1567	4	44948	E-C	11	9	2012	MBA1567	10	9	2012	M-C	15	5	2012	4		1	1	1								2	2012-09-11	2012-09-10	2012-05-15	46469	MBA1567	4		11	2010											0
MBA1567	7	44948	E-C	5	8	2013	MBA1567	2	8	2013	M-C	10	9	2012	7		40	1	2		2		2		2		2	2013-08-05	2013-08-02	2012-09-10	46469	MBA1567	7		7	2013		7	2013		7	2013		8	2013		1	1	1
MBA1567	8	44948	M-O	18	11	2013	MBA1567	18	11	2013	AMK	2	8	2013	8		2	1	2		3						2	2013-11-18	2013-11-18	2013-08-02	46469	MBA1567	8		10	2013		8	2013								1	1
MBA1568	4	44948	M-O	8	8	2012	MBA1568	8	8	2012	M-C				4		70	0	3		3		4		4		2	2012-08-08	2012-08-08		46469	MBA1568	4			2009			2009			2012			2012		1	1	0
MBA1568	7	44948	M-O	29	7	2013	MBA1568	18	7	2013	M-C	8	8	2012	7		3	1	1		2		2				2	2013-07-29	2013-07-18	2012-08-08	46469	MBA1568	7			2010			2013			2013					1	1	1
MBA1568	8	44948	E-C	28	10	2013	MBA1568	25	10	2013	M-C	18	7	2013	8		50	1	2		2		3		4		2	2013-10-28	2013-10-25	2013-07-18	46469	MBA1568	8			2010		4	2013		8	2013		9	2013		1	1	0
MBA1568	9	44948	M-O	25	2	2014	MBA1568	25	2	2014	M-C	25	10	2013	9		40	1	2		2		3		4		2	2014-02-25	2014-02-25	2013-10-25	46469	MBA1568	9			2010			2013			2013			2014		1	1	1
MBA1568	11	44948	TJM	24	10	2014	MBA1568	22	10	2014	M-C	25	2	2014	11		1	1	1								2	2014-10-24	2014-10-22	2014-02-25	46469	MBA1568	11			2012											1
MBA1568	12	44948	TJM	4	2	2015	MBA1568	3	2	2015	N-S	22	10	2014	12		20	1	1		2		2		4		2	2015-02-04	2015-02-03	2014-10-22	46469	MBA1568	12		4	2012			2012		12	2014		1	2015		1	1	1
MBA1569	4	44948	M-O	16	8	2012	MBA1569	16	8	2012	KES				4		1	1	1								2	2012-08-16	2012-08-16		46469	MBA1569	4		1	2006											1
MBA1569	7	44948	E-C	31	7	2013	MBA1569	30	7	2013	KES	16	8	2012	7		1	1	1								2	2013-07-31	2013-07-30	2012-08-16	46469	MBA1569	7		9	2006											1
MBA1569	11	44948	E-C	3	10	2014	MBA1569	2	10	2014	KES	30	7	2013	11		1	1	1								2	2014-10-03	2014-10-02	2013-07-30	46469	MBA1569	11		3	2006											1
MBA1569	13	44948	TJM	27	8	2015	MBA1569	3	8	2015	N-S	2	10	2014	13		1	1	1								2	2015-08-27	2015-08-03	2014-10-02	46469	MBA1569	13		8	2006											1
MBA1570	4	44948	E-C	22	8	2012	MBA1570	21	8	2012	M-C	2	5	2012	4		0										2	2012-08-22	2012-08-21	2012-05-02	46469	MBA1570	4
MBA1570	8	44948	E-C	14	10	2013	MBA1570	14	10	2013	M-C	21	8	2012	8		0										2	2013-10-14	2013-10-14	2012-08-21
MBA1570	10	44948	M-O	8	8	2014	MBA1570	8	8	2014	M-C	14	10	2013	10		0										2	2014-08-08	2014-08-08	2013-10-14
MBA1572	7	44948	A-K	23	7	2013	MBA1572	22	7	2013	N-V				7		0										2	2013-07-23	2013-07-22
MBA1572	11	44948	M-O	25	4	2014	MBA1572	25	9	2014	N-V	22	9	2013	11		0										2	2014-04-25	2014-09-25	2013-09-22
MBA1573	2	44948	E-C	16	1	2012	MBA1573	13	1	2012	M-A	28	9	2011	2		1	1	1								2	2012-01-16	2012-01-13	2011-09-28	46469	MBA1573	2		1	2011											1
MBA1573	3	44948	E-C	25	4	2012	MBA1573	20	4	2012	AMK				3		1	1	1								2	2012-04-25	2012-04-20		46469	MBA1573	3		1	2011											1
MBA1573	4	44948	M-O	17	8	2012	MBA1573	17	8	2012	AMK	28	9	2011	4		1	1	1								2	2012-08-17	2012-08-17	2011-09-28	46469	MBA1573	4		9	2011											1
MBA1573	8	44948	E-C	4	11	2013	MBA1573	4	11	2013	AMK	17	8	2012	8		1	1	1								2	2013-11-04	2013-11-04	2012-08-17	46469	MBA1573	8			2011											1
MBA1573	10	44948	E-C	24	6	2014	MBA1573	24	6	2014	AMK	4	11	2013	10		1	1	1								2	2014-06-24	2014-06-24	2013-11-04	46469	MBA1573	10				8										1
MBA1573	11	44948	TJM	13	10	2014	MBA1573	8	10	2014	AMK	24	6	2014	11		1	1	1								2	2014-10-13	2014-10-08	2014-06-24	46469	MBA1573	11		9	2012											1
MBA1575	4	44948	M-O	4	9	2012	MBA1575	3	9	2012	N-S	8	5	2012	4		1	1	2								2	2012-09-04	2012-09-03	2012-05-08	46469	MBA1575	4			2009											1
MBA1575	8	44948	M-O	22	1	2014	MBA1575	17	1	2014	N-S	3	9	2012	8		1	1	1								2	2014-01-22	2014-01-17	2012-09-03	46469	MBA1575	8		5	2013											1
MBA1575	10	44948	TJM	17	10	2014	MBA1575	16	10	2014	N-S	17	1	2014	10		1	1	2								2	2014-10-17	2014-10-16	2014-01-17	46469	MBA1575	10			2013											1
MBA1576	7	44948	E-C	13	8	2013	MBA1576	13	8	2013	KES				7		1	1	2								2	2013-08-13	2013-08-13		46469	MBA1576	7		2	2004											1
MBA1576	11	44948	TJM	15	10	2014	MBA1576	14	10	2014	KES	13	8	2013	11		0										2	2014-10-15	2014-10-14	2013-08-13
MBA1577	4	44948	M-O	29	8	2012	MBA1577	24	8	2012	M-C	21	4	2012	4		1	1	1								2	2012-08-29	2012-08-24	2012-04-21	46469	MBA1577	4		8	2011											0
MBA1577	10	44948	E-C	7	7	2014	MBA1577	23	6	2014	M-C	24	8	2012	10		0										2	2014-07-07	2014-06-23	2012-08-24
MBA1582	1	44948	KES	12	10	2011	MBA1582	12	10	2011	M-A				1		2		1		2						2	2011-10-12	2011-10-12		46469	MBA1582	1		1	2007		1	2010								0	0
MBA1582	4	44948	E-C	10	9	2012	MBA1582	10	9	2012	AMK	24	5	2012	4		1	1	2								2	2012-09-10	2012-09-10	2012-05-24	46469	MBA1582	4			2007											1
MBA1582	8	44948	E-C	19	11	2013	MBA1582	19	11	2013	AMK	10	9	2012	8		2	1	1		3						2	2013-11-19	2013-11-19	2012-09-10	46469	MBA1582	8			2007			2009								1	1
MBA1582	11	44948	M-O	20	10	2014	MBA1582	20	10	2014	AMK	19	11	2013	11		1	1	1								2	2014-10-20	2014-10-20	2013-11-19	46469	MBA1582	11			2007											1
MBA1585	1	44948	JK	15	10	2012	MBA1585	14	10	2011	M-C				1		1		1								2	2012-10-15	2011-10-14		46469	MBA1585	1			2006											1
MBA1585	4	44948	E-C	12	9	2012	MBA1585	11	9	2012	M-C	25	5	2012	4		1	1	1								2	2012-09-12	2012-09-11	2012-05-25	46469	MBA1585	4			2007											1
MBA1585	7	44948	E-C	12	9	2013	MBA1585	6	9	2013	M-C	11	9	2012	7		1	1	1								2	2013-09-12	2013-09-06	2012-09-11	46469	MBA1585	7			2000											1
MBA1585	11	44948	TJM	26	11	2014	MBA1585	25	11	2014	M-C	6	9	2014	11		1	1	1								2	2014-11-26	2014-11-25	2014-09-06	46469	MBA1585	11				8										1
MBA1585	13	44948	M-O	27	8	2015	MBA1585	27	7	2015	N-H	25	11	2014	13		1	1	1								2	2015-08-27	2015-07-27	2014-11-25	46469	MBA1585	13				8										1
MBA1586	1	44948	A-K	18	10	2011	MBA1586	17	10	2011	KES				1		1		1								2	2011-10-18	2011-10-17		46469	MBA1586	1			2005											0
MBA1586	4	44948	E-C	6	9	2012	MBA1586	3	9	2012	KES	6	7	2012	4		0										2	2012-09-06	2012-09-03	2012-07-06
MBA1586	7	44948	E-C	17	9	2013	MBA1586	2	9	2013	KES	3	9	2012	7		1	1	2								2	2013-09-17	2013-09-02	2012-09-03	46469	MBA1586	7		8	2013											1
MBA1586	11	44948	TJM	10	11	2014	MBA1586	10	11	2014	KES	2	9	2013	11		0										2	2014-11-10	2014-11-10	2013-09-02
MBA1587	1	44948	D-M	21	10	2011	MBA1587	20	10	2011	A-B				1		20		4		4		4		4		2	2011-10-21	2011-10-20		46469	MBA1587	1			2012			2012			2012			2012
MBA1587	4	44948	E-C	19	9	2012	MBA1587	12	9	2012	A-B	19	6	2012	4		7	1	2		4		4		4		2	2012-09-19	2012-09-12	2012-06-19	46469	MBA1587	4		6	2012		2	2012		2	2012		9	2012		1	0	0
MBA1587	7	44948	E-C	12	9	2013	MBA1587	11	9	2013	N-H	12	9	2012	7		0										2	2013-09-12	2013-09-11	2012-09-12
MBA1587	11	44948	TJM	12	11	2014	MBA1587	12	11	2014	N-H	11	9	2013	11		10	0	5		5		5		5		2	2014-11-12	2014-11-12	2013-09-11
MBA1590	1	44948	D-M	25	10	2011	MBA1590	25	10	2011	M-A				1		1		2								2	2011-10-25	2011-10-25		46469	MBA1590	1		1	2009											1
MBA1590	4	44948	M-O	7	9	2012	MBA1590	7	9	2012	AMK	15	6	2012	4		2	1	2		2						2	2012-09-07	2012-09-07	2012-06-15	46469	MBA1590	4			2012			2012								0	0
MBA1590	8	44948	E-C	13	12	2013	MBA1590	10	12	2013	AMK	7	9	2012	8		4	1	2		2		4		5		2	2013-12-13	2013-12-10	2012-09-07	46469	MBA1590	8			2011			2008			2013			2013		1	0	0
MBA1590	11	44948	TJM	30	10	2014	MBA1590	30	10	2014	AMK	10	12	2013	11		4	1	2		2		4		5		2	2014-10-30	2014-10-30	2013-12-10	46469	MBA1590	11			2014			2008			2011			2013		1	0	0
MBA1591	1	44948	D-M	28	10	2011	MBA1591	25	10	2011	A-B				1		0										2	2011-10-28	2011-10-25		46469	MBA1591	1
MBA1591	8	44948	M-O	28	11	2013	MBA1591	28	11	2013	A-C	25	10	2011	8		0										2	2013-11-28	2013-11-28	2011-10-25
MBA1591	11	44948	TJM	14	11	2014	MBA1591	14	11	2014	A-C	28	11	2013	11		0										2	2014-11-14	2014-11-14	2013-11-28
MBA1592	1	44948	D-M	27	10	2011	MBA1592	25	10	2011	M-A				1		1		1								2	2011-10-27	2011-10-25		46469	MBA1592	1		1	2005											1
MBA1592	4	44948	E-C	26	9	2012	MBA1592	26	9	2012	A-C	7	6	2012	4		1	1	1								2	2012-09-26	2012-09-26	2012-06-07	46469	MBA1592	4		4	2004											1
MBA1592	8	44948	T-J	12	12	2013	MBA1592	10	12	2013	AMK	26	9	2012	8		1	1	1								2	2013-12-12	2013-12-10	2012-09-26	46469	MBA1592	8			2001											1
MBA1592	11	44948	TJM	10	11	2014	MBA1592	10	11	2014	AMK	10	12	2013	11		1	1	1								2	2014-11-10	2014-11-10	2013-12-10	46469	MBA1592	11			2012											1
MBA1593	1	44948	D-M	1	11	2011	MBA1593	25	10	2011	M-C				1		1		1								2	2011-11-01	2011-10-25		46469	MBA1593	1		1	2010											1
MBA1593	4	44948	E-C	27	9	2012	MBA1593	27	9	2012	M-C	26	6	2012	4		1	1	1								2	2012-09-27	2012-09-27	2012-06-26	46469	MBA1593	4			2010											1
MBA1593	8	44948	M-O	18	12	2013	MBA1593	18	12	2013	M-C	27	9	2012	8		1	1	1								2	2013-12-18	2013-12-18	2012-09-27	46469	MBA1593	8			2010											1
MBA1593	11	44948	TJM	20	11	2014	MBA1593	19	11	2014	M-C	18	12	2013	11		1	1	1								2	2014-11-20	2014-11-19	2013-12-18	46469	MBA1593	11			2009											1
MBA1595	1	44948	D-M	28	10	2011	MBA1595	26	10	2011	KES				1		1		1								2	2011-10-28	2011-10-26		46469	MBA1595	1		1	2000											1
MBA1595	4	44948	E-C	2	10	2012	MBA1595	28	9	2012	KES	7	6	2012	4		1	1	1								2	2012-10-02	2012-09-28	2012-06-07	46469	MBA1595	4		9	1989											1
MBA1595	8	44948	M-O	18	12	2013	MBA1595	18	12	2013	KES	28	9	2012	8		1	1	1								2	2013-12-18	2013-12-18	2012-09-28	46469	MBA1595	8		9	1999											1
MBA1595	11	44948	TJM	19	11	2014	MBA1595	13	11	2014	KES	18	12	2013	11		1	1	1								2	2014-11-19	2014-11-13	2013-12-18	46469	MBA1595	11		9	1999											0
MBA1596	4	44948	E-C	24	9	2012	MBA1596	24	9	2012	A-B	5	6	2012	4		1	1	1								2	2012-09-24	2012-09-24	2012-06-05	46469	MBA1596	4		6	1989											1
MBA1596	7	44948	E-C	23	9	2013	MBA1596	23	9	2013	N-H	24	9	2012	7		1	1	1								2	2013-09-23	2013-09-23	2012-09-24	46469	MBA1596	7		6	1986											1
MBA1596	11	44948	TJM	19	11	2014	MBA1596	19	11	2014	N-H	23	9	2013	11		1	1	1								2	2014-11-19	2014-11-19	2013-09-23	46469	MBA1596	11		8	1989											1
MBA1598	1	44948	JK	15	10	2012	MBA1598	3	11	2011	A-B				1		1		2								2	2012-10-15	2011-11-03		46469	MBA1598	1		1	2009											1
MBA1598	4	44948	M-O	5	10	2012	MBA1598	4	10	2012	A-B	11	6	2012	4		1	1	2								2	2012-10-05	2012-10-04	2012-06-11	46469	MBA1598	4		6	2009											1
MBA1598	6	44948	E-C	23	5	2013	MBA1598	23	5	2013	A-B	4	10	2012	6		1	1	2								2	2013-05-23	2013-05-23	2012-10-04	46469	MBA1598	6		5	2010											1
MBA1598	7	44948	E-C	12	9	2013	MBA1598	11	9	2013	A-B	23	5	2013	7		1	1	2								2	2013-09-12	2013-09-11	2013-05-23	46469	MBA1598	7		6	2010											1
MBA1598	11	44948	TJM	26	11	2014	MBA1598	26	11	2014	A-C	11	9	2013	11		1	1	1								2	2014-11-26	2014-11-26	2013-09-11	46469	MBA1598	11		5	2009											1
MBA1599	1	44948	D-M	3	11	2011	MBA1599	2	11	2011	M-C				1		1		1								2	2011-11-03	2011-11-02		46469	MBA1599	1		1	1989											1
MBA1599	4	44948	E-C	10	10	2012	MBA1599	8	10	2012	M-C	25	6	2012	4		1	1	1								2	2012-10-10	2012-10-08	2012-06-25	46469	MBA1599	4		9	1998											1
MBA1599	8	44948	M-O	19	12	2013	MBA1599	17	12	2013	M-C	8	10	2013	8		1	1	1								2	2013-12-19	2013-12-17	2013-10-08	46469	MBA1599	8		9	1998											1
MBA1599	11	44948	TJM	5	12	2014	MBA1599	4	12	2014	M-C	17	12	2014	11		1	1	1								2	2014-12-05	2014-12-04	2014-12-17	46469	MBA1599	11		9	1998											1
MBA1599	12	44948	TJM	20	3	2015	MBA1599	20	3	2015	AMK	17	12	2013	12		1	1	1								2	2015-03-20	2015-03-20	2013-12-17	46469	MBA1599	12			1989											1
MBA1600	1	44948	D-M	4	11	2011	MBA1600	2	11	2011	N-S				1		1		1								2	2011-11-04	2011-11-02		46469	MBA1600	1		1	2010											1
MBA1600	4	44948	E-C	3	10	2012	MBA1600	3	10	2012	N-S	15	6	2012	4		1	1	1								2	2012-10-03	2012-10-03	2012-06-15	46469	MBA1600	4		5	2010											1
MBA1600	5	44948	E-C	23	1	2013	MBA1600	23	1	2013	N-S	3	10	2012	5		1	1	1								2	2013-01-23	2013-01-23	2012-10-03	46469	MBA1600	5		5	2009											1
MBA1600	9	44948	E-C	22	4	2014	MBA1600	16	4	2014	N-S	23	1	2013	9		1	1	1								2	2014-04-22	2014-04-16	2013-01-23	46469	MBA1600	9		5	2010											1
MBA1600	11	44948	TJM	12	11	2014	MBA1600	11	11	2014	N-S	16	6	2014	11		1	1	1								2	2014-11-12	2014-11-11	2014-06-16	46469	MBA1600	11		5	2010											1
MBA1601	1	44948	D-M	9	11	2011	MBA1601	7	11	2011	KES				1		0										2	2011-11-09	2011-11-07		46469	MBA1601	1
MBA1601	4	44948	E-C	16	10	2012	MBA1601	11	10	2012	KES	20	6	2012	4		0										2	2012-10-16	2012-10-11	2012-06-20
MBA1601	7	44948	E-C	17	9	2013	MBA1601	13	9	2013	KES	11	10	2012	7		1	1	1								2	2013-09-17	2013-09-13	2012-10-11	46469	MBA1601	7		1	2000											1
MBA1601	11	44948	TJM	10	12	2014	MBA1601	9	12	2014	KES	13	9	2013	11		1	1	1								2	2014-12-10	2014-12-09	2013-09-13	46469	MBA1601	11		1	2000											1
MBA1601	12	44948	TJM	31	3	2015	MBA1601	30	3	2015	N-S	13	9	2013	12		1	1	1								2	2015-03-31	2015-03-30	2013-09-13	46469	MBA1601	12		2	2001											1
MBA1602	1	44948	D-M	11	11	2011	MBA1602	9	11	2011	N-S				1		1		1								2	2011-11-11	2011-11-09		46469	MBA1602	1		1	1984											1
MBA1602	4	44948	E-C	11	10	2012	MBA1602	11	10	2012	N-S	29	6	2012	4		1	1	1								2	2012-10-11	2012-10-11	2012-06-29	46469	MBA1602	4		9	1984											1
MBA1602	8	44948	M-O	20	12	2013	MBA1602	18	12	2013	K-D	11	10	2012	8		1	1	1								2	2013-12-20	2013-12-18	2012-10-11	46469	MBA1602	8		9	1984											1
MBA1602	11	44948	TJM	26	11	2014	MBA1602	25	11	2014	N-S	18	12	2013	11		1	1	1								2	2014-11-26	2014-11-25	2013-12-18	46469	MBA1602	11		9	1984											1
MBA1603	4	44948	E-C	22	10	2012	MBA1603	18	10	2012	M-C	26	6	2012	4		1	1	1								2	2012-10-22	2012-10-18	2012-06-26	46469	MBA1603	4			2005											1
MBA1603	8	44948	M-O	18	12	2013	MBA1603	18	12	2013	M-C	18	10	2012	8		1	1	1								2	2013-12-18	2013-12-18	2012-10-18	46469	MBA1603	8			2007											1
MBA1603	11	44948	TJM	5	12	2014	MBA1603	4	12	2014	M-C	18	12	2013	11		1	1	1								2	2014-12-05	2014-12-04	2013-12-18	46469	MBA1603	11			2009											1
MBA1604	1	44948	D-M	9	11	2011	MBA1604	9	11	2011	M-C				1		0										2	2011-11-09	2011-11-09		46469	MBA1604	1
MBA1604	4	44948	E-C	22	10	2012	MBA1604	17	10	2012	M-C	22	6	2012	4		0										2	2012-10-22	2012-10-17	2012-06-22
MBA1604	8	44948	M-O	16	1	2014	MBA1604	16	1	2014	M-C	17	10	2012	8		0										2	2014-01-16	2014-01-16	2012-10-17
MBA1604	12	44948	TJM	27	3	2015	MBA1604	27	3	2015	N-H	16	1	2014	12		0										2	2015-03-27	2015-03-27	2014-01-16
MBA1605	1	44948	D-M	17	11	2011	MBA1605	15	11	2011	N-S				1		1		1								2	2011-11-17	2011-11-15		46469	MBA1605	1		1	2001											1
MBA1605	4	44948	E-C	29	10	2012	MBA1605	18	10	2012	N-S	6	7	2012	4		1	1	1								2	2012-10-29	2012-10-18	2012-07-06	46469	MBA1605	4		3	2001											1
MBA1605	6	44948	E-C	21	5	2013	MBA1605	20	5	2013	N-S	18	10	2012	6		1	1	1								2	2013-05-21	2013-05-20	2012-10-18	46469	MBA1605	6				8										1
MBA1605	7	44948	E-C	4	9	2013	MBA1605	3	9	2013	N-S	20	5	2013	7		1	1	1								2	2013-09-04	2013-09-03	2013-05-20	46469	MBA1605	7			2001											1
MBA1605	8	44948	M-O	9	1	2014	MBA1605	7	1	2014	N-S	3	9	2013	8		1	1	1								2	2014-01-09	2014-01-07	2013-09-03	46469	MBA1605	8			2001											1
MBA1605	11	44948	TJM	10	12	2014	MBA1605	10	12	2014	N-S	7	1	2014	11		1	1	1								2	2014-12-10	2014-12-10	2014-01-07	46469	MBA1605	11		5	1999											1
MBA1610	1	44948	D-M	18	11	2011	MBA1610	18	11	2011	N-S				1		1		2								2	2011-11-18	2011-11-18		46469	MBA1610	1		1	2007											1
MBA1610	4	44948	E-C	18	10	2012	MBA1610	17	10	2012	N-S	29	6	2012	4		1	1	2								2	2012-10-18	2012-10-17	2012-06-29	46469	MBA1610	4			2008											0
MBA1610	8	44948	M-O	10	1	2014	MBA1610	9	1	2014	N-S	17	10	2012	8		0										2	2014-01-10	2014-01-09	2012-10-17
MBA1610	11	44948	TJM	3	12	2014	MBA1610	3	12	2014	N-S	9	1	2014	11		0										2	2014-12-03	2014-12-03	2014-01-09
MBA1611	1	44948	A-C	6	12	2011	MBA1611	1	12	2011	M-A				1		1		2								2	2011-12-06	2011-12-01		46469	MBA1611	1		1	2011											1
MBA1611	3	44948	M-O	6	7	2012	MBA1611	6	7	2012	AMK				3		1	1	2								2	2012-07-06	2012-07-06		46469	MBA1611	3			2011											1
MBA1611	4	44948	M-O	15	11	2012	MBA1611	14	11	2012	AMK	6	7	2012	4		1	1	2								2	2012-11-15	2012-11-14	2012-07-06	46469	MBA1611	4			2010											0
MBA1611	7	44948	E-C	11	12	2013	MBA1611	6	12	2013	AMK	14	11	2012	7		1	1	2								2	2013-12-11	2013-12-06	2012-11-14	46469	MBA1611	7			2010											1
MBA1611	10	44948	TJM	3	12	2014	MBA1611	2	12	2014	AMK	6	12	2013	10		0										2	2014-12-03	2014-12-02	2013-12-06
MBA1611	12	44948	M-O	27	8	2015	MBA1611	25	8	2015	N-S	2	12	2014	12		1	1	1								2	2015-08-27	2015-08-25	2014-12-02	46469	MBA1611	12		2	2014											1
MBA1612	1	44948	A-C	12	12	2011	MBA1612	1	12	2011	KES				1		2		1		2						2	2011-12-12	2011-12-01		46469	MBA1612	1			2005		1	2007								1	1
MBA1612	4	44948	M-O	23	11	2012	MBA1612	22	11	2012	KES	4	7	2012	4		1	1	1								2	2012-11-23	2012-11-22	2012-07-04	46469	MBA1612	4		4	2005											1
MBA1612	8	44948	E-C	4	2	2014	MBA1612	4	2	2014	KES	22	11	2012	8		1	1	1								2	2014-02-04	2014-02-04	2012-11-22	46469	MBA1612	8		8	2007											1
MBA1612	11	44948	TJM	19	12	2014	MBA1612	18	12	2014	N-H	4	2	2014	11		2	1	1		3						2	2014-12-19	2014-12-18	2014-02-04	46469	MBA1612	11			2007			2009								1	1
MBA1612	12	44948	TJM	6	4	2015	MBA1612	2	4	2015	N-S	4	2	2014	12		1	1	1								2	2015-04-06	2015-04-02	2014-02-04	46469	MBA1612	12		11	2008											1
MBA1613	4.1	44948	M-O	12	12	2012	MBA1613	5	12	2012	M-C	3	7	2012	97	4.1	0										2	2012-12-12	2012-12-05	2012-07-03
MBA1613	7	44948	E-C	10	10	2013	MBA1613	8	10	2013	M-C	5	12	2012	7		1	1	1								2	2013-10-10	2013-10-08	2012-12-05	46469	MBA1613	7		4	1996											1
MBA1613	11	44948	TJM	9	1	2015	MBA1613	9	1	2015	N-S	8	10	2013	11		1	1	1								2	2015-01-09	2015-01-09	2013-10-08	46469	MBA1613	11		4	1996											1
MBA1614	1	44948	A-C	12	12	2011	MBA1614	2	12	2011	N-V				1		1		1								2	2011-12-12	2011-12-02		46469	MBA1614	1		1	2010											1
MBA1614	4	44948	E-C	14	11	2012	MBA1614	12	11	2012	N-V	27	7	2012	4		1	1	1								2	2012-11-14	2012-11-12	2012-07-27	46469	MBA1614	4		8	2008											1
MBA1614	8	44948	M-O	24	1	2014	MBA1614	24	1	2014	N-V	12	11	2012	8		1	1	1								2	2014-01-24	2014-01-24	2012-11-12	46469	MBA1614	8		8	2008											1
MBA1614	12	44948	M-O	16	4	2015	MBA1614	15	4	2015	N-H	24	1	2014	12		1	1	1								2	2015-04-16	2015-04-15	2014-01-24	46469	MBA1614	12		10	2010											1
MBA1617	1	44948	JK	15	10	2012	MBA1617	10	1	2012	A-M				1		1	1	2								2	2012-10-15	2012-01-10		46469	MBA1617	1		1	2011											1
MBA1617	4	44948	M-O	28	11	2012	MBA1617	26	11	2012	AMK	15	8	2012	4		2	1	2		3						2	2012-11-28	2012-11-26	2012-08-15	46469	MBA1617	4				8			8							1	1
MBA1617	8	44948	E-C	18	2	2014	MBA1617	18	2	2014	AMK	26	11	2012	8		1	1	2								2	2014-02-18	2014-02-18	2012-11-26	46469	MBA1617	8			2003											1
MBA1617	8.1	44948	M-O	9	5	2014	MBA1617	9	5	2014	AMK	18	2	2014	97	8.1	1	1	2								2	2014-05-09	2014-05-09	2014-02-18	46469	MBA1617	97	8.1		2010											1
MBA1617	9	44948	E-C	26	6	2014	MBA1617	25	6	2014	AMK	18	2	2011	9		1	1	2								2	2014-06-26	2014-06-25	2011-02-18	46469	MBA1617	9			2010											1
MBA1617	11	44948	TJM	28	1	2015	MBA1617	28	1	2015	AMK	25	6	2014	11		1	1	2								2	2015-01-28	2015-01-28	2014-06-25	46469	MBA1617	11			2011											1
MBA1618	1	44948	E-C	12	1	2012	MBA1618	11	1	2012	A-M				1		1	1	1								2	2012-01-12	2012-01-11		46469	MBA1618	1			1965											1
MBA1618	8	44948	E-C	20	2	2014	MBA1618	20	2	2014	AMK	11	1	2012	8		0										2	2014-02-20	2014-02-20	2012-01-11
MBA1618	11	44948	TJM	28	1	2015	MBA1618	28	1	2015	AMK	20	2	2014	11		0										2	2015-01-28	2015-01-28	2014-02-20
MBA1619	1	44948	E-C	17	1	2012	MBA1619	17	1	2012	A-M				1		0										2	2012-01-17	2012-01-17		46469	MBA1619	1
MBA1619	8	44948	E-C	19	2	2014	MBA1619	19	2	2014	AMK	17	1	2012	8		0										2	2014-02-19	2014-02-19	2012-01-17
MBA1619	11	44948	TJM	6	2	2015	MBA1619	4	2	2015	N-S	19	2	2014	11		0										2	2015-02-06	2015-02-04	2014-02-19
MBA1620	1	44948	E-C	17	1	2012	MBA1620	17	1	2012	A-M				1		0										2	2012-01-17	2012-01-17		46469	MBA1620	1
MBA1621	1	44948	E-C	18	1	2012	MBA1621	18	1	2012	A-M				1		1	1	1								2	2012-01-18	2012-01-18		46469	MBA1621	1		1	1991											1
MBA1621	4	44948	M-O	6	12	2012	MBA1621	5	12	2012	AMK	22	8	2012	4		1	1	1								2	2012-12-06	2012-12-05	2012-08-22	46469	MBA1621	4			1991											1
MBA1621	8	44948	E-C	25	2	2014	MBA1621	24	2	2014	AMK	5	12	2012	8		1	1	1								2	2014-02-25	2014-02-24	2012-12-05	46469	MBA1621	8			1991											1
MBA1621	11	44948	TJM	4	2	2015	MBA1621	3	2	2015	AMK	24	2	2014	11		1	1	1								2	2015-02-04	2015-02-03	2014-02-24	46469	MBA1621	11			1991											1
MBA1622	1	44948	E-C	23	1	2012	MBA1622	20	1	2012	AMK				1		2	1	1		2						2	2012-01-23	2012-01-20		46469	MBA1622	1		1	2009		1	2011								1	1
MBA1622	4	44948	M-O	21	11	2012	MBA1622	21	11	2012	AMK	28	8	2012	4		2	1	2		3						2	2012-11-21	2012-11-21	2012-08-28	46469	MBA1622	4			2009			2012								1	0
MBA1622	4.1	44948	E-C	12	2	2013	MBA1622	12	2	2013	AMK	21	11	2012	97	4.1	2	1	2		4						2	2013-02-12	2013-02-12	2012-11-21	46469	MBA1622	97	4.1		2010			2012								1	0
MBA1622	7	44948	E-C	8	11	2013	MBA1622	7	11	2013	AMK	12	2	2013	7		1	1	2								2	2013-11-08	2013-11-07	2013-02-12	46469	MBA1622	7			2010											1
MBA1622	11	44948	TJM	6	2	2015	MBA1622	4	2	2015	AMK	7	11	2013	11		0										2	2015-02-06	2015-02-04	2013-11-07
MBA1623	1	44948	E-C	30	1	2012	MBA1623	30	1	2012	AMK				1		1	1	1								2	2012-01-30	2012-01-30		46469	MBA1623	1			2010											1
MBA1624	1	44948	E-C	31	1	2012	MBA1624	30	1	2012	AMK				1		1	1	1								2	2012-01-31	2012-01-30		46469	MBA1624	1			2008											1
MBA1624	4	44948	M-O	15	12	2012	MBA1624	14	12	2012	AMK	4	9	2012	4		1	1	1								2	2012-12-15	2012-12-14	2012-09-04	46469	MBA1624	4				8										1
MBA1624	7	44948	E-C	18	11	2013	MBA1624	15	11	2013	AMK	14	12	2012	7		1	1	1								2	2013-11-18	2013-11-15	2012-12-14	46469	MBA1624	7				8										1
MBA1624	8	44948	M-O	13	3	2014	MBA1624	11	3	2014	AMK	15	11	2013	8		1	1	2								2	2014-03-13	2014-03-11	2013-11-15	46469	MBA1624	8				8										0
MBA1624	11	44948	M-O	20	2	2015	MBA1624	18	2	2015	AMK	11	3	2014	11		1	1	4								2	2015-02-20	2015-02-18	2014-03-11	46469	MBA1624	11			2014											0
MBA1627	1	44948	E-C	8	2	2012	MBA1627	7	2	2012	AMK				1		1	1	2								2	2012-02-08	2012-02-07		46469	MBA1627	1			2011											1
MBA1627	2	44948	E-C	1	6	2012	MBA1627	31	5	2012	AMK				2		1	1	1								2	2012-06-01	2012-05-31		46469	MBA1627	2		1	2011											1
MBA1627	3	44948	E-C	13	9	2012	MBA1627	13	9	2012	AMK	31	5	2012	3		1	1	1								2	2012-09-13	2012-09-13	2012-05-31	46469	MBA1627	3				8										1
MBA1627	3.1	44948	M-O	12	2	2013	MBA1627	12	2	2013	AMK	13	9	2012	97	3.1	1	1	1								2	2013-02-12	2013-02-12	2012-09-13	46469	MBA1627	97	3.1	4	2001											1
MBA1627	7	44948	M-O	6	12	2013	MBA1627	6	12	2013	AMK	12	2	2013	7		1	1	1								2	2013-12-06	2013-12-06	2013-02-12	46469	MBA1627	7			2011											1
MBA1627	11	44948	M-O	26	2	2015	MBA1627	26	2	2015	N-S	6	12	2013	11		1	1	1								2	2015-02-26	2015-02-26	2013-12-06	46469	MBA1627	11			2011											1
MBA1628	1	44948	E-C	10	2	2012	MBA1628	10	2	2012	AMK				1		0										2	2012-02-10	2012-02-10		46469	MBA1628	1
MBA1628	6	44948	E-C	26	8	2013	MBA1628	26	8	2013	AMK	10	2	2013	6		0										2	2013-08-26	2013-08-26	2013-02-10
MBA1628	10	44948	TJM	30	10	2014	MBA1628	29	10	2014	AMK	26	8	2013	10		0										2	2014-10-30	2014-10-29	2013-08-26
MBA1629	1	44948	E-C	10	2	2012	MBA1629	10	2	2012	N-V				1		2		2		2						2	2012-02-10	2012-02-10		46469	MBA1629	1		1	2011		1	2010								1	0
MBA1629	4	44948	E-C	21	1	2013	MBA1629	10	1	2013	N-V	18	9	2012	4		2	1	2		2						2	2013-01-21	2013-01-10	2012-09-18	46469	MBA1629	4		3	2012		11	2011								1	0
MBA1629	8	44948	E-C	4	4	2014	MBA1629	3	4	2014	N-V	10	1	2013	8		2	1	2		2						2	2014-04-04	2014-04-03	2013-01-10	46469	MBA1629	8			2013		12	2013								1	1
MBA1629	12	44948	TJM	28	5	2015	MBA1629	28	5	2015	N-H	3	4	2014	12		2	1	1		4						2	2015-05-28	2015-05-28	2014-04-03	46469	MBA1629	12		6	2014			2014								1	0
MBA1630	1	44948	D-M	29	2	2012	MBA1630	22	2	2012	AMK				1		0										2	2012-02-29	2012-02-22		46469	MBA1630	1
MBA1630	7	44948	E-C	13	12	2013	MBA1630	12	12	2013	AMK	22	2	2013	7		0										2	2013-12-13	2013-12-12	2013-02-22
MBA1630	8	44948	E-C	4	4	2014	MBA1630	3	4	2014	AMK	12	12	2013	8		0										2	2014-04-04	2014-04-03	2013-12-12
MBA1630	11	44948	TJM	14	4	2015	MBA1630	13	4	2015	AMK	3	4	2014	11		0										2	2015-04-14	2015-04-13	2014-04-03
MBA1630	12	44948	TJM	12	6	2015	MBA1630	11	6	2015	AMK	3	4	2014	12		0										2	2015-06-12	2015-06-11	2014-04-03
MBA1632	1	44948	E-C	3	3	2012	MBA1632	2	3	2012	AMK				1		0										2	2012-03-03	2012-03-02		46469	MBA1632	1
MBA1635	1	44948	E-C	12	3	2012	MBA1635	7	3	2012	A-B				1		1	1	2								2	2012-03-12	2012-03-07		46469	MBA1635	1		1	2010											1
MBA1635	4	44948	E-C	4	2	2013	MBA1635	4	2	2013	A-B	7	3	2013	4		1	0	1								2	2013-02-04	2013-02-04	2013-03-07	46469	MBA1635	4		9	2012											0
MBA1635	5	44948	E-C	30	5	2013	MBA1635	29	5	2013	A-C	4	2	2013	5		1	1	1								2	2013-05-30	2013-05-29	2013-02-04	46469	MBA1635	5		10	2012											1
MBA1635	6	44948	E-C	30	9	2013	MBA1635	20	9	2013	KES	29	5	2013	6		1	1	1								2	2013-09-30	2013-09-20	2013-05-29	46469	MBA1635	6		10	2012											1
MBA1635	8	44948	E-C	6	5	2014	MBA1635	6	5	2014	A-C	20	9	2013	8		1	1	1								2	2014-05-06	2014-05-06	2013-09-20	46469	MBA1635	8		10	2012											1
MBA1635	9	44948	TJM	26	8	2014	MBA1635	26	8	2014	A-C	6	5	2014	9		1	1	1								2	2014-08-26	2014-08-26	2014-05-06	46469	MBA1635	9		10	2012											1
MBA1635	10	44948	TJM	19	12	2014	MBA1635	18	12	2014	N-S	26	8	2014	10		1	1	1								2	2014-12-19	2014-12-18	2014-08-26	46469	MBA1635	10		10	2012											1
MBA1635	11	44948	M-O	16	4	2014	MBA1635	15	4	2015	N-S	26	8	2014	11		1	1	1								2	2014-04-16	2015-04-15	2014-08-26	46469	MBA1635	11		10	2012											1
MBA1636	1	44948	JK	15	10	2012	MBA1636	13	3	2012	A-C				1		1	1	1								2	2012-10-15	2012-03-13		46469	MBA1636	1		1	2007											1
MBA1636	4	44948	E-C	7	2	2013	MBA1636	6	2	2013	AMK	13	3	2012	4		1	1	1								2	2013-02-07	2013-02-06	2012-03-13	46469	MBA1636	4			2007											1
MBA1636	8	44948	E-C	23	4	2014	MBA1636	23	4	2014	AMK	6	2	2013	8		1	1	1								2	2014-04-23	2014-04-23	2013-02-06	46469	MBA1636	8			2001											0
MBA1636	11	44948	TJM	24	3	2015	MBA1636	24	3	2015	AMK	23	4	2014	11		0										2	2015-03-24	2015-03-24	2014-04-23
MBA1637	1	44948	E-C	19	3	2012	MBA1637	15	3	2012	A-B				1		1	1	1								2	2012-03-19	2012-03-15		46469	MBA1637	1			2007											1
MBA1637	2	44948	M-O	6	7	2012	MBA1637	5	7	2012	A-B				2		1	1	1								2	2012-07-06	2012-07-05		46469	MBA1637	2		1	2009											1
MBA1637	3	44948	E-C	25	10	2012	MBA1637	23	10	2012	A-B	5	7	2012	3		1	1	1								2	2012-10-25	2012-10-23	2012-07-05	46469	MBA1637	3		9	2009											1
MBA1637	4	44948	E-C	26	3	2013	MBA1637	26	3	2013	A-B	23	10	2012	4		1	0	1								2	2013-03-26	2013-03-26	2012-10-23	46469	MBA1637	4		1	2007											0
MBA1637	8	44948	E-C	23	4	2014	MBA1637	22	4	2014	A-B	26	3	2013	8		0										2	2014-04-23	2014-04-22	2013-03-26
MBA1637	10	44948	TJM	22	1	2015	MBA1637	22	1	2015	N-S	22	4	2014	10		1	1	1								2	2015-01-22	2015-01-22	2014-04-22	46469	MBA1637	10		7	2008											1
MBA1638	1	44948	E-C	19	3	2012	MBA1638	14	3	2012	N-S				1		0										2	2012-03-19	2012-03-14		46469	MBA1638	1
MBA1638	4	44948	E-C	13	2	2013	MBA1638	13	2	2013	N-S	14	3	2011	4		0										2	2013-02-13	2013-02-13	2011-03-14
MBA1638	8	44948	M-O	15	5	2014	MBA1638	15	5	2014	N-S	13	2	2013	8		0										2	2014-05-15	2014-05-15	2013-02-13
MBA1638	11	44948	TJM	9	4	2015	MBA1638	9	4	2015	N-S	15	5	2014	11		0										2	2015-04-09	2015-04-09	2014-05-15
MBA1638	12	44948	TJM	12	6	2015	MBA1638	12	6	2015	N-S	15	5	2014	12		0										2	2015-06-12	2015-06-12	2014-05-15
MBA1641	1	44948	E-C	22	3	2012	MBA1641	21	3	2012	A-C				1		1	1	1								2	2012-03-22	2012-03-21		46469	MBA1641	1		1	1989											1
MBA1641	4	44948	E-C	26	2	2013	MBA1641	25	2	2013	A-C	21	3	2012	4		1	1	1								2	2013-02-26	2013-02-25	2012-03-21	46469	MBA1641	4		9	1990											1
MBA1641	7	44948	M-O	30	1	2014	MBA1641	30	1	2014	A-C	25	2	2013	7		1	1	1								2	2014-01-30	2014-01-30	2013-02-25	46469	MBA1641	7		9	1989											1
MBA1641	11	44948	M-O	16	4	2015	MBA1641	15	4	2015	N-S	30	1	2014	11		1	1	1								2	2015-04-16	2015-04-15	2014-01-30	46469	MBA1641	11		9	1990											1
MBA1642	1	44948	E-C	22	3	2012	MBA1642	21	3	2012	N-H				1		4	1	3		2		4		4		2	2012-03-22	2012-03-21		46469	MBA1642	1		1	2012		1	2012		1	2012		1	2011		1	0	0
MBA1642	4	44948	E-C	26	2	2013	MBA1642	25	2	2013	N-H	21	3	2012	4		2	0	2		4						2	2013-02-26	2013-02-25	2012-03-21	46469	MBA1642	4		6	2012		4	2012								1	0
MBA1642	7	44948	M-O	29	1	2014	MBA1642	29	1	2014	N-H	25	2	2013	7		4	1	2		4		4		4		2	2014-01-29	2014-01-29	2013-02-25	46469	MBA1642	7		1	2013			2013			2013			2013		1	0	0
MBA1642	11	44948	TJM	14	4	2015	MBA1642	14	4	2015	N-H	29	1	2014	11		1	1	2								2	2015-04-14	2015-04-14	2014-01-29	46469	MBA1642	11		4	2013											1
MBA1642	12	44948	TJM	19	6	2015	MBA1642	19	6	2015	N-H	14	4	2015	12		2	1	2		4						2	2015-06-19	2015-06-19	2015-04-14	46469	MBA1642	12		4	2014		1	2015								1	0
MBA1644	1	44948	E-C	5	4	2012	MBA1644	4	4	2012	N-S				1		1		1								2	2012-04-05	2012-04-04		46469	MBA1644	1		6	2010											1
MBA1644	4	44948	E-C	27	2	2013	MBA1644	27	2	2013	N-S	4	4	2012	4		1	1	1								2	2013-02-27	2013-02-27	2012-04-04	46469	MBA1644	4			2010											1
MBA1645	1	44948	E-C	10	4	2012	MBA1645	4	4	2012	M-C				1		1		4								2	2012-04-10	2012-04-04		46469	MBA1645	1		1	2011											0
MBA1645	4	44948	E-C	4	3	2013	MBA1645	1	3	2013	M-C	4	4	2012	4		1	1	2								2	2013-03-04	2013-03-01	2012-04-04	46469	MBA1645	4		12	2012											1
MBA1645	8	44948	E-C	4	6	2014	MBA1645	2	6	2014	M-C	1	3	2013	8		1	1	2								2	2014-06-04	2014-06-02	2013-03-01	46469	MBA1645	8			2012											1
MBA1645	11	44948	TJM	5	5	2015	MBA1645	4	5	2015	N-H	2	6	2014	11		1	1	1								2	2015-05-05	2015-05-04	2014-06-02	46469	MBA1645	11		10	2014											1
MBA1646	1	44948	E-C	16	4	2012	MBA1646	13	4	2012	A-C				1		1	1	1								2	2012-04-16	2012-04-13		46469	MBA1646	1		1	2011											1
MBA1646	3	44948	M-O	17	11	2012	MBA1646	15	11	2012	A-C	8	8	2012	3		1	1	1								2	2012-11-17	2012-11-15	2012-08-08	46469	MBA1646	3		3	2011											1
MBA1646	4	44948	E-C	15	3	2013	MBA1646	14	3	2013	A-C	16	5	2012	4		1	1	1								2	2013-03-15	2013-03-14	2012-05-16	46469	MBA1646	4		3	2011											1
MBA1646	7	44948	E-C	17	2	2014	MBA1646	17	2	2014	A-C	14	3	2013	7		1	1	1								2	2014-02-17	2014-02-17	2013-03-14	46469	MBA1646	7		2	2011											1
MBA1646	8	44948	E-C	11	6	2014	MBA1646	11	6	2014	A-C	17	2	2014	8		1	1	1								2	2014-06-11	2014-06-11	2014-02-17	46469	MBA1646	8		4	2016											1
MBA1646	9	44948	E-C	29	9	2014	MBA1646	23	9	2014	A-C	11	6	2014	9		1	1	1								2	2014-09-29	2014-09-23	2014-06-11	46469	MBA1646	9		3	2012											1
MBA1646	11	44948	M-O	29	4	2015	MBA1646	27	4	2015	N-S	23	9	2014	11		1	1	1								2	2015-04-29	2015-04-27	2014-09-23	46469	MBA1646	11			2011											1
MBA1650	1	44948	E-C	18	5	2012	MBA1650	16	5	2012	N-H				1		1	1	1								2	2012-05-18	2012-05-16		46469	MBA1650	1		1	2008											1
MBA1650	4	44948	E-C	10	4	2013	MBA1650	4	4	2013	N-H	16	5	2012	4		1	1	1								2	2013-04-10	2013-04-04	2012-05-16	46469	MBA1650	4		9	2008											1
MBA1650	7	44948	E-C	25	4	2014	MBA1650	19	3	2014	N-H	4	4	2013	7		1	1	1								2	2014-04-25	2014-03-19	2013-04-04	46469	MBA1650	7		9	2008											1
MBA1650	8	44948	M-O	22	7	2014	MBA1650	22	7	2014	N-H	19	3	2014	8		1	1	1								2	2014-07-22	2014-07-22	2014-03-19	46469	MBA1650	8		9	2008											1
MBA1650	9	44948	TJM	7	11	2014	MBA1650	7	11	2014	N-H	22	7	2014	9		1	1	1								2	2014-11-07	2014-11-07	2014-07-22	46469	MBA1650	9		5	2008											1
MBA1650	11	44948	TJM	12	6	2015	MBA1650	12	6	2015	N-H	7	11	2014	11		1	1	1								2	2015-06-12	2015-06-12	2014-11-07	46469	MBA1650	11		8	2009											1
MBA1651	1	44948	E-C	18	5	2012	MBA1651	18	5	2012	AMK				1		1	1	1								2	2012-05-18	2012-05-18		46469	MBA1651	1			2011											1
MBA1651	4	44948	E-C	17	4	2013	MBA1651	3	4	2013	AMK	18	5	2012	4		1	1	1								2	2013-04-17	2013-04-03	2012-05-18	46469	MBA1651	4				8										1
MBA1651	7	44948	M-O	21	3	2014	MBA1651	21	3	2014	AMK	3	4	2013	7		1	1	1								2	2014-03-21	2014-03-21	2013-04-03	46469	MBA1651	7				8										1
MBA1651	8	44948	E-C	16	6	2014	MBA1651	12	6	2014	AMK	21	3	2014	8		1	1	1								2	2014-06-16	2014-06-12	2014-03-21	46469	MBA1651	8				8										1
MBA1651	11	44948	TJM	16	6	2015	MBA1651	16	6	2015	AMK	12	6	2014	11		1	1	1								2	2015-06-16	2015-06-16	2014-06-12	46469	MBA1651	11				8										1
MBA1653	1	44948	E-C	28	5	2012	MBA1653	23	5	2012	M-C				1		1	1	1								2	2012-05-28	2012-05-23		46469	MBA1653	1		1	2006											1
MBA1653	3	44948	M-O	25	1	2013	MBA1653	24	1	2013	M-C	23	5	2012	3		1	1	1								2	2013-01-25	2013-01-24	2012-05-23	46469	MBA1653	3		12	2006											1
MBA1653	4	44948	E-C	25	4	2013	MBA1653	16	4	2013	M-C	24	1	2013	4		1	1	1								2	2013-04-25	2013-04-16	2013-01-24	46469	MBA1653	4			2007											1
MBA1653	7	44948	E-C	25	3	2014	MBA1653	25	3	2014	M-C	16	4	2013	7		1	1	1								2	2014-03-25	2014-03-25	2013-04-16	46469	MBA1653	7			2007											1
MBA1653	11	44948	TJM	15	7	2015	MBA1653	15	7	2015	N-H	25	3	2014	11		1	1	1								2	2015-07-15	2015-07-15	2014-03-25	46469	MBA1653	11		12	2007											1
MBA1654	1	44948	E-C	28	5	2012	MBA1654	24	5	2012	N-S				1		1	1	1								2	2012-05-28	2012-05-24		46469	MBA1654	1			2004											1
MBA1654	4	44948	E-C	23	4	2013	MBA1654	22	4	2013	N-S	29	5	2012	4		1	1	1								2	2013-04-23	2013-04-22	2012-05-29	46469	MBA1654	4			2004											1
MBA1654	8	44948	E-C	18	7	2014	MBA1654	18	7	2014	N-S	22	4	2013	8		1	1	1								2	2014-07-18	2014-07-18	2013-04-22	46469	MBA1654	8			2005											1
MBA1654	11	44948	TJM	10	6	2015	MBA1654	8	6	2015	N-S	18	7	2014	11		1	1	1								2	2015-06-10	2015-06-08	2014-07-18	46469	MBA1654	11			2004											1
MBA1655	1	44948	E-C	4	6	2012	MBA1655	29	5	2012	A-C				1		1	1	1								2	2012-06-04	2012-05-29		46469	MBA1655	1		1	2000											1
MBA1655	4	44948	E-C	25	4	2013	MBA1655	23	4	2013	A-C	29	5	2012	4		1	1	1								2	2013-04-25	2013-04-23	2012-05-29	46469	MBA1655	4		10	2000											1
MBA1655	7	44948	E-C	2	4	2014	MBA1655	2	4	2014	A-C	23	4	2013	7		1	1	1								2	2014-04-02	2014-04-02	2013-04-23	46469	MBA1655	7		10	2000											1
MBA1655	11	44948	TJM	5	6	2015	MBA1655	5	6	2015	N-S	2	4	2014	11		1	1	1								2	2015-06-05	2015-06-05	2014-04-02	46469	MBA1655	11		10	2000											1
MBA1659	1	44948	E-C	18	6	2012	MBA1659	15	6	2012	AMK				1		1	1	2								2	2012-06-18	2012-06-15		46469	MBA1659	1		1	2009											1
MBA1659	4	44948	E-C	8	5	2013	MBA1659	8	5	2013	AMK	15	6	2012	4		1	1	2								2	2013-05-08	2013-05-08	2012-06-15	46469	MBA1659	4			2010											1
MBA1659	8	44948	E-C	15	8	2014	MBA1659	15	8	2014	AMK	8	5	2013	8		1	1	2								2	2014-08-15	2014-08-15	2013-05-08	46469	MBA1659	8			2013											1
MBA1659	11	44948	TJM	18	6	2015	MBA1659	18	6	2015	AMK	15	8	2014	11		1	1	2								2	2015-06-18	2015-06-18	2014-08-15	46469	MBA1659	11				8										1
MBA1661	1	44948	M-O	4	7	2012	MBA1661	29	6	2012	N-H				1		2	1	1		4						2	2012-07-04	2012-06-29		46469	MBA1661	1			2011		1	2012								1	0
MBA1661	4	44948	E-C	30	5	2013	MBA1661	28	5	2013	N-V	29	6	2012	4		1	1	2								2	2013-05-30	2013-05-28	2012-06-29	46469	MBA1661	4			2010											1
MBA1661	6	44948	M-O	19	12	2013	MBA1661	19	12	2013	N-H	28	5	2013	6		1	1	1								2	2013-12-19	2013-12-19	2013-05-28	46469	MBA1661	6			2010											1
MBA1661	7	44948	E-C	6	5	2014	MBA1661	6	5	2014	N-H	19	12	2013	7		1	1	1								2	2014-05-06	2014-05-06	2013-12-19	46469	MBA1661	7			2002	8										1
MBA1661	11	44948	TJM	25	6	2015	MBA1661	23	6	2015	N-H	6	5	2014	11		1	1	1								2	2015-06-25	2015-06-23	2014-05-06	46469	MBA1661	11			2002											1
MBA1662	1	44948	M-O	4	7	2012	MBA1662	29	6	2012	AMK				1		2	1	2		2						2	2012-07-04	2012-06-29		46469	MBA1662	1			2003			2011								1	0
MBA1662	4	44948	E-C	28	5	2013	MBA1662	27	5	2013	AMK	29	6	2012	4		2	1	2		3						2	2013-05-28	2013-05-27	2012-06-29	46469	MBA1662	4		10	2012		6	2012								1	1
MBA1662	7	44948	M-O	19	5	2014	MBA1662	19	5	2014	AMK	27	5	2013	7		2	1	2		4						2	2014-05-19	2014-05-19	2013-05-27	46469	MBA1662	7			2014			2014								1	0
MBA1662	9	44948	TJM	15	12	2014	MBA1662	15	12	2014	AMK	19	5	2014	9		2	1	2		4						2	2014-12-15	2014-12-15	2014-05-19	46469	MBA1662	9			2014			2014								1	0
MBA1662	10	44948	TJM	20	3	2015	MBA1662	20	3	2015	N-S	19	5	2014	10		2	1	1		3						2	2015-03-20	2015-03-20	2014-05-19	46469	MBA1662	10			2014			2014								1	1
MBA1662	11	44948	TJM	23	6	2015	MBA1662	22	6	2015	N-S	20	3	2015	11		1	1	2								2	2015-06-23	2015-06-22	2015-03-20	46469	MBA1662	11			2013											1
MBA1663	1	44948	M-O	4	7	2012	MBA1663	2	7	2012	A-C				1		1	1	2								2	2012-07-04	2012-07-02		46469	MBA1663	1			2002											1
MBA1663	4	44948	M-O	19	6	2013	MBA1663	7	6	2013	A-C	2	7	2012	4		1	1	2								2	2013-06-19	2013-06-07	2012-07-02	46469	MBA1663	4			2004											0
MBA1663	8	44948	TJM	29	8	2014	MBA1663	27	8	2014	A-C	7	6	2013	8		1	1	2								2	2014-08-29	2014-08-27	2013-06-07	46469	MBA1663	8			2001											1
MBA1663	11	44948	TJM	7	7	2015	MBA1663	6	7	2015	N-S	27	8	2014	11		1	1	2								2	2015-07-07	2015-07-06	2014-08-27	46469	MBA1663	11			2005											1
MBA1664	1	44948	M-O	4	7	2012	MBA1664	4	7	2012	A-B				1		1	0	1								2	2012-07-04	2012-07-04		46469	MBA1664	1		1	2007											1
MBA1664	4	44948	M-O	20	6	2013	MBA1664	13	6	2013	A-C	4	7	2012	4		1	1	1								2	2013-06-20	2013-06-13	2012-07-04	46469	MBA1664	4		10	2007											1
MBA1664	7	44948	E-C	4	6	2014	MBA1664	30	5	2014	A-B	13	6	2013	7		1	1	1								2	2014-06-04	2014-05-30	2013-06-13	46469	MBA1664	7		10	2007											1
MBA1664	11	44948	TJM	14	7	2015	MBA1664	14	7	2015	N-S	30	5	2014	11		1	1	1								2	2015-07-14	2015-07-14	2014-05-30	46469	MBA1664	11		10	2007											1
MBA1665	1	44948	M-O	4	7	2012	MBA1665	3	7	2012	N-H				1		1	1	1								2	2012-07-04	2012-07-03		46469	MBA1665	1		1	2002											1
MBA1665	9	44948	TJM	12	11	2014	MBA1665	11	11	2014	N-H	3	7	2012	9		1	1	1								2	2014-11-12	2014-11-11	2012-07-03	46469	MBA1665	9		8	2000											1
MBA1665	11	44948	TJM	13	7	2015	MBA1665	13	7	2015	N-H	20	5	2014	11		1	1	1								2	2015-07-13	2015-07-13	2014-05-20	46469	MBA1665	11		8	2000											1
MBA1666	1	44948	M-O	4	7	2012	MBA1666	3	7	2012	A-C				1		1	1	1								2	2012-07-04	2012-07-03		46469	MBA1666	1		1	2008											1
MBA1666	4	44948	E-C	31	5	2013	MBA1666	30	5	2013	A-C	3	7	2012	4		1	1	1								2	2013-05-31	2013-05-30	2012-07-03	46469	MBA1666	4		7	2008											1
MBA1666	7	44948	M-O	21	5	2014	MBA1666	21	5	2014	A-C	30	5	2013	7		1	1	1								2	2014-05-21	2014-05-21	2013-05-30	46469	MBA1666	7		7	2007											1
MBA1666	8	44948	M-O	15	8	2014	MBA1666	14	8	2014	A-C	21	5	2014	8		1	1	1								2	2014-08-15	2014-08-14	2014-05-21	46469	MBA1666	8		9	2007											1
MBA1666	9	44948	TJM	21	11	2014	MBA1666	21	11	2014	A-C	14	8	2014	9		1	1	1								2	2014-11-21	2014-11-21	2014-08-14	46469	MBA1666	9		8	2007											1
MBA1666	11	44948	TJM	17	6	2015	MBA1666	17	6	2015	N-S	21	11	2014	11		1	1	1								2	2015-06-17	2015-06-17	2014-11-21	46469	MBA1666	11		7	2007											1
MBA1667	1	44948	M-O	6	7	2012	MBA1667	6	7	2012	AMK				1		1	1	1								2	2012-07-06	2012-07-06		46469	MBA1667	1				8										1
MBA1667	4	44948	E-C	31	5	2013	MBA1667	31	5	2013	AMK	6	7	2012	4		1	1	2								2	2013-05-31	2013-05-31	2012-07-06	46469	MBA1667	4		10	1997											1
MBA1667	8	44948	TJM	20	8	2014	MBA1667	20	8	2014	AMK	31	5	2013	8		1	1	1								2	2014-08-20	2014-08-20	2013-05-31	46469	MBA1667	8				8										1
MBA1667	11	44948	TJM	16	6	2015	MBA1667	16	6	2015	AMK	20	8	2014	11		1	1	1								2	2015-06-16	2015-06-16	2014-08-20	46469	MBA1667	11		6	1994											1
MBA1668	1	44948	M-O	6	7	2012	MBA1668	6	7	2012	N-V				1		1	1	2								2	2012-07-06	2012-07-06		46469	MBA1668	1		1	2001											1
MBA1668	4	44948	M-O	20	6	2013	MBA1668	14	6	2013	N-V	6	7	2012	4		0										2	2013-06-20	2013-06-14	2012-07-06
MBA1668	8	44948	M-O	1	9	2014	MBA1668	1	9	2014	N-V	14	6	2013	8		1	1	2								2	2014-09-01	2014-09-01	2013-06-14
MBA1668	11	44948	TJM	27	7	2015	MBA1668	24	7	2015	N-H	1	9	2014	11		1	1	2								2	2015-07-27	2015-07-24	2014-09-01	46469	MBA1668	11		6	2015											1
MBA1673	1	44948	M-O	13	7	2012	MBA1673	13	7	2012	N-S				1		0										2	2012-07-13	2012-07-13		46469	MBA1673	1
MBA1673	4	44948	KES	26	6	2013	MBA1673	25	6	2013	N-S	13	7	2012	4		0										2	2013-06-26	2013-06-25	2012-07-13
MBA1673	8	44948	E-C	9	9	2014	MBA1673	9	9	2014	N-S	25	6	2013	8		0										2	2014-09-09	2014-09-09	2013-06-25
MBA1673	11	44948	TJM	2	7	2015	MBA1673	1	7	2015	N-S	9	9	2014	11		0										2	2015-07-02	2015-07-01	2014-09-09
MBA1674	1	44948	M-O	13	7	2012	MBA1674	13	7	2012	A-C				1		1	1	1								2	2012-07-13	2012-07-13		46469	MBA1674	1			2008											1
MBA1674	4	44948	M-O	19	6	2013	MBA1674	7	6	2013	A-C	13	7	2012	4		1	1	1								2	2013-06-19	2013-06-07	2012-07-13	46469	MBA1674	4		3	2009											1
MBA1674	7	44948	M-O	21	5	2014	MBA1674	20	5	2014	A-C	7	6	2013	7		1	1	1								2	2014-05-21	2014-05-20	2013-06-07	46469	MBA1674	7		8	2010											1
MBA1675	1	44948	M-O	19	7	2012	MBA1675	18	7	2012	N-H				1		1	1	1								2	2012-07-19	2012-07-18		46469	MBA1675	1		1	2008											1
MBA1675	4	44948	M-O	20	6	2013	MBA1675	11	6	2013	N-H	18	7	2012	4		1	1	1								2	2013-06-20	2013-06-11	2012-07-18	46469	MBA1675	4		8	2008											1
MBA1675	7	44948	M-O	23	5	2014	MBA1675	22	5	2014	N-H	11	6	2013	7		1	1	1								2	2014-05-23	2014-05-22	2013-06-11	46469	MBA1675	7		8	2008											1
MBA1675	8	44948	E-C	9	9	2014	MBA1675	9	9	2014	N-H	22	5	2014	8		1	1	1								2	2014-09-09	2014-09-09	2014-05-22	46469	MBA1675	8		8	2008											1
MBA1675	11	44948	TJM	13	7	2015	MBA1675	13	7	2015	N-H	9	9	2014	11		1	1	1								2	2015-07-13	2015-07-13	2014-09-09	46469	MBA1675	11			2008											1
MBA1677	1	44948	M-O	19	7	2012	MBA1677	18	7	2012	N-S				1		1	1	1								2	2012-07-19	2012-07-18		46469	MBA1677	1		1	1989											1
MBA1677	4	44948	A-K	24	6	2013	MBA1677	18	6	2013	N-S	18	7	2012	4		1	1	1								2	2013-06-24	2013-06-18	2012-07-18	46469	MBA1677	4			1999											1
MBA1677	7	44948	M-O	23	5	2014	MBA1677	22	5	2014	N-S	18	6	2013	7		1	1	1								2	2014-05-23	2014-05-22	2013-06-18	46469	MBA1677	7		1	1999											1
MBA1678	1	44948	M-O	20	7	2012	MBA1678	18	7	2012	A-C				1		1	1	1								2	2012-07-20	2012-07-18		46469	MBA1678	1		1	2010											1
MBA1678	4	44948	M-O	8	7	2013	MBA1678	24	6	2013	A-C	18	7	2012	4		1	1	1								2	2013-07-08	2013-06-24	2012-07-18	46469	MBA1678	4		12	2010											1
MBA1678	7	44948	M-O	23	5	2014	MBA1678	22	5	2014	A-C	24	6	2013	7		1	1	2								2	2014-05-23	2014-05-22	2013-06-24	46469	MBA1678	7		3	2014											1
MBA1678	8	44948	E-C	8	8	2014	MBA1678	8	8	2014	A-C	22	5	2014	8		1	1	2								2	2014-08-08	2014-08-08	2014-05-22	46469	MBA1678	8		4	2014											1
MBA1678	11	44948	TJM	25	6	2015	MBA1678	25	6	2015	N-S	8	8	2014	11		0										2	2015-06-25	2015-06-25	2014-08-08
MBA1679	1	44948	M-O	23	7	2012	MBA1679	20	7	2012	N-H				1		1	1	1								2	2012-07-23	2012-07-20		46469	MBA1679	1		1	2011											1
MBA1679	4	44948	KES	22	6	2013	MBA1679	18	6	2013	N-H	20	7	2012	4		1	1	1								2	2013-06-22	2013-06-18	2012-07-20	46469	MBA1679	4		9	2011											1
MBA1679	7	44948	E-C	4	7	2014	MBA1679	28	5	2014	N-H	18	6	2013	7		1	1	1								2	2014-07-04	2014-05-28	2013-06-18	46469	MBA1679	7		9	2002											1
MBA1679	8	44948	E-C	12	9	2014	MBA1679	12	9	2014	N-H	28	5	2014	8		1	1	1								2	2014-09-12	2014-09-12	2014-05-28	46469	MBA1679	8			2012											1
MBA1680	1	44948	M-O	25	7	2012	MBA1680	25	7	2012	A-B				1		1	1	1								2	2012-07-25	2012-07-25		46469	MBA1680	1		1	2005											1
MBA1680	4	44948	KES	3	7	2013	MBA1680	1	7	2013	A-B	25	7	2012	4		1	1	1								2	2013-07-03	2013-07-01	2012-07-25	46469	MBA1680	4		8	1996											1
MBA1680	7	44948	E-C	4	6	2014	MBA1680	29	5	2014	A-B	1	7	2013	7		1	1	1								2	2014-06-04	2014-05-29	2013-07-01	46469	MBA1680	7				8										1
MBA1680	11	44948	M-O	3	7	2015	MBA1680	3	7	2015	N-H	29	5	2014	11		1	1	1								2	2015-07-03	2015-07-03	2014-05-29	46469	MBA1680	11		8	1995											1
MBA1682	1	44948	M-O	8	8	2012	MBA1682	8	8	2012	N-H				1		1	1	1								2	2012-08-08	2012-08-08		46469	MBA1682	1			2004											1
MBA1682	2	44948	M-O	6	12	2012	MBA1682	4	12	2012	N-H	8	8	2012	2		1	1	1								2	2012-12-06	2012-12-04	2012-08-08	46469	MBA1682	2		11	2005											1
MBA1682	4	44948	E-C	2	8	2013	MBA1682	2	7	2013	N-H	4	12	2012	4		1	1	1								2	2013-08-02	2013-07-02	2012-12-04	46469	MBA1682	4				8										1
MBA1682	7	44948	E-C	25	6	2014	MBA1682	25	6	2014	N-H	2	7	2013	7		1	1	1								2	2014-06-25	2014-06-25	2013-07-02	46469	MBA1682	7			2004											1
MBA1684	1	44948	M-O	31	8	2012	MBA1684	24	8	2012	N-V				1		3	1	1		2		2				2	2012-08-31	2012-08-24		46469	MBA1684	1			1990			2009			2011					1	1	1
MBA1684	4	44948	E-C	31	7	2013	MBA1684	25	7	2013	N-V	24	8	2012	4		2	1	1		2						2	2013-07-31	2013-07-25	2012-08-24	46469	MBA1684	4		2	1991		2	2009								1	1
MBA1684	8	44948	TJM	15	10	2014	MBA1684	13	10	2014	N-H	25	7	2013	8		4	1	1		3		3		3		2	2014-10-15	2014-10-13	2013-07-25	46469	MBA1684	8		5	1991			2009	8		2013	8		2013	8	1	1	1
MBA1687	1	44948	M-O	1	9	2012	MBA1687	31	8	2012	A-C				1		1	1	3								2	2012-09-01	2012-08-31		46469	MBA1687	1		6	2010											1
MBA1687	2	44948	M-O	17	1	2013	MBA1687	17	1	2013	A-C	31	8	2012	2		1	1	2								2	2013-01-17	2013-01-17	2012-08-31	46469	MBA1687	2			2010											1
MBA1687	4	44948	E-C	29	7	2013	MBA1687	18	7	2013	A-C	17	1	2013	4		1	1	2								2	2013-07-29	2013-07-18	2013-01-17	46469	MBA1687	4		8	2010											1
MBA1687	7	44948	E-C	4	7	2014	MBA1687	3	7	2014	A-C	18	7	2013	7		1	1	2								2	2014-07-04	2014-07-03	2013-07-18	46469	MBA1687	7		8	2013											1
MBA1687	10	44948	TJM	28	5	2015	MBA1687	28	5	2015	N-S	3	7	2014	10		1	1	2								2	2015-05-28	2015-05-28	2014-07-03	46469	MBA1687	10			2014											1
MBA1688	1	44948	E-C	7	9	2012	MBA1688	5	9	2012	N-V				1		1	1	1								2	2012-09-07	2012-09-05		46469	MBA1688	1		9	2008											1
MBA1688	4	44948	M-O	5	8	2013	MBA1688	5	8	2013	N-V	5	9	2012	4		1	1	1								2	2013-08-05	2013-08-05	2012-09-05	46469	MBA1688	4		12	2008											1
MBA1688	7	44948	E-C	10	7	2014	MBA1688	10	7	2014	N-V	5	8	2013	7		1	1	1								2	2014-07-10	2014-07-10	2013-08-05	46469	MBA1688	7		3	2008											1
MBA1688	8	44948	E-C	6	10	2014	MBA1688	3	10	2014	N-V	10	7	2014	8		1	1	1								2	2014-10-06	2014-10-03	2014-07-10	46469	MBA1688	8		9	2009											1
MBA1690	1	44948	E-C	19	9	2012	MBA1690	18	9	2012	N-H				1		1	1	1								2	2012-09-19	2012-09-18		46469	MBA1690	1		6	1999											1
MBA1690	4	44948	E-C	30	8	2013	MBA1690	29	8	2013	N-H	18	9	2012	4		1	1	1								2	2013-08-30	2013-08-29	2012-09-18	46469	MBA1690	4		6	1999											1
MBA1690	7	44948	E-C	31	7	2014	MBA1690	30	7	2014	N-H	29	8	2013	7		0										2	2014-07-31	2014-07-30	2013-08-29
MBA1691	1	44948	E-C	21	9	2012	MBA1691	21	9	2012	A-C				1		2	0	2		2						2	2012-09-21	2012-09-21		46469	MBA1691	1			2008		1	2012								1	1
MBA1691	3	44948	E-C	25	4	2013	MBA1691	22	4	2013	A-C	21	9	2012	3		1	1	1								2	2013-04-25	2013-04-22	2012-09-21	46469	MBA1691	3		6	2012											1
MBA1691	4	44948	E-C	19	9	2013	MBA1691	30	8	2013	M-A	22	4	2013	4		1	1	1								2	2013-09-19	2013-08-30	2013-04-22	46469	MBA1691	4		11	2006											1
MBA1691	7	44948	E-C	29	7	2014	MBA1691	25	7	2014	A-C	30	8	2014	7		1	1	1								2	2014-07-29	2014-07-25	2014-08-30	46469	MBA1691	7		12	2011											1
MBA1695	1	44948	E-C	3	10	2012	MBA1695	3	10	2012	N-S				1		1	1	1								2	2012-10-03	2012-10-03		46469	MBA1695	1		12	2011											1
MBA1695	4	44948	E-C	4	9	2013	MBA1695	3	9	2013	N-S	3	10	2012	4		1	1	1								2	2013-09-04	2013-09-03	2012-10-03	46469	MBA1695	4		12	2011											1
MBA1695	7	44948	E-C	8	8	2014	MBA1695	7	8	2014	N-S	3	9	2013	7		0										2	2014-08-08	2014-08-07	2013-09-03
MBA1695	8	44948	TJM	8	11	2014	MBA1695	7	11	2014	N-S	7	8	2014	8		1	1	2								2	2014-11-08	2014-11-07	2014-08-07	46469	MBA1695	8		9	2014											1
MBA1696	1	44948	E-C	3	10	2012	MBA1696	3	10	2012	N-V				1		1	1	1								2	2012-10-03	2012-10-03		46469	MBA1696	1		2	2008											1
MBA1696	4	44948	E-C	5	9	2013	MBA1696	4	9	2013	N-V	3	10	2012	4		1	1	1								2	2013-09-05	2013-09-04	2012-10-03	46469	MBA1696	4		1	2011											1
MBA1696	7	44948	E-C	5	8	2014	MBA1696	5	8	2014	N-V	4	9	2013	7		1	1	1								2	2014-08-05	2014-08-05	2013-09-04	46469	MBA1696	7			2011											1
MBA1697	1	44948	E-C	3	10	2012	MBA1697	3	10	2012	A-C				1		1	1	1								2	2012-10-03	2012-10-03		46469	MBA1697	1		7	2009											0
MBA1697	4	44948	E-C	5	9	2013	MBA1697	4	9	2013	M-C	3	10	2012	4		1	1	2								2	2013-09-05	2013-09-04	2012-10-03	46469	MBA1697	4		6	2013											1
MBA1697	7	44948	E-C	8	8	2014	MBA1697	6	8	2014	A-C	4	9	2013	7		1	1	1								2	2014-08-08	2014-08-06	2013-09-04	46469	MBA1697	7		3	2014											1
MBA1697	8	44948	TJM	26	11	2014	MBA1697	26	11	2014	A-C	6	8	2014	8		1	1	1								2	2014-11-26	2014-11-26	2014-08-06	46469	MBA1697	8		11	2011											1
MBA1698	1	44948	M-O	5	10	2012	MBA1698	5	10	2012	A-C				1		1	0	3								2	2012-10-05	2012-10-05		46469	MBA1698	1		4	2012											1
MBA1698	4	44948	E-C	9	9	2013	MBA1698	4	9	2013	N-H	5	10	2012	4		1	1	2								2	2013-09-09	2013-09-04	2012-10-05	46469	MBA1698	4		7	2013											1
MBA1698	8	44948	TJM	1	12	2014	MBA1698	28	11	2014	A-C	4	9	2013	8		1	1	2								2	2014-12-01	2014-11-28	2013-09-04	46469	MBA1698	8		5	2008											1
MBA1700	1	44948	E-C	22	10	2012	MBA1700	19	10	2012	N-V				1		1	1	1								2	2012-10-22	2012-10-19		46469	MBA1700	1		12	2010											1
MBA1700	2	44948	E-C	13	2	2013	MBA1700	7	2	2013	N-H	19	10	2012	2		1	1	1								2	2013-02-13	2013-02-07	2012-10-19	46469	MBA1700	2		12	2010											1
MBA1700	4	44948	E-C	18	9	2013	MBA1700	17	9	2013	N-V	7	2	2013	4		1	1	1								2	2013-09-18	2013-09-17	2013-02-07	46469	MBA1700	4		1	2010											1
MBA1700	7	44948	M-O	20	8	2014	MBA1700	19	8	2014	N-V	17	9	2013	7		2	1	1		2						2	2014-08-20	2014-08-19	2013-09-17	46469	MBA1700	7		12	2010		6	2014								1	1
MBA1701	4	44948	E-C	12	9	2013	MBA1701	10	9	2013	N-S				4		0										2	2013-09-12	2013-09-10
MBA1701	7	44948	E-C	8	8	2014	MBA1701	8	8	2014	A-C	10	9	2013	7		0										2	2014-08-08	2014-08-08	2013-09-10
MBA1701	8	44948	TJM	26	11	2014	MBA1701	25	11	2014	A-C	8	8	2014	8		0										2	2014-11-26	2014-11-25	2014-08-08
MBA1702	1	44948	M-O	9	11	2012	MBA1702	9	11	2012	N-H				1		1	1	2								2	2012-11-09	2012-11-09		46469	MBA1702	1		1	2012											1
MBA1702	4	44948	E-C	22	10	2013	MBA1702	11	10	2013	N-H	9	11	2012	4		2	1	2		4						2	2013-10-22	2013-10-11	2012-11-09	46469	MBA1702	4		7	2013		6	2013								1	0
MBA1702	7	44948	E-C	12	9	2014	MBA1702	12	9	2014	N-H	11	10	2013	7		1	1	2								2	2014-09-12	2014-09-12	2013-10-11	46469	MBA1702	7		10	2013											1
MBA1703	1	44948	M-O	17	11	2012	MBA1703	13	11	2012	N-H				1		1	1	1								2	2012-11-17	2012-11-13		46469	MBA1703	1			2000											1
MBA1703	4	44948	E-C	16	10	2013	MBA1703	16	10	2013	N-H	13	11	2012	4		1	1	1								2	2013-10-16	2013-10-16	2012-11-13	46469	MBA1703	4			2000											0
MBA1703	7	44948	E-C	16	9	2014	MBA1703	16	9	2014	N-H	16	10	2013	7		1	1	1								2	2014-09-16	2014-09-16	2013-10-16	46469	MBA1703	7			1998											1
MBA1704	1	44948	M-O	16	11	2012	MBA1704	14	11	2012	A-C				1		1	1	2								2	2012-11-16	2012-11-14		46469	MBA1704	1			2007											1
MBA1704	4	44948	E-C	20	9	2013	MBA1704	13	9	2013	N-V	14	11	2012	4		1	1	2								2	2013-09-20	2013-09-13	2012-11-14	46469	MBA1704	4			2009											1
MBA1704	7	44948	E-C	29	9	2014	MBA1704	23	9	2014	A-C	13	9	2013	7		1	1	2								2	2014-09-29	2014-09-23	2013-09-13	46469	MBA1704	7		1	2011											1
MBA1705	1	44948	M-O	21	11	2012	MBA1705	20	11	2012	N-H				1		1	1	1								2	2012-11-21	2012-11-20		46469	MBA1705	1		6	2002											1
MBA1705	4	44948	E-C	16	10	2013	MBA1705	16	10	2013	N-H	20	11	2012	4		1	1	1								2	2013-10-16	2013-10-16	2012-11-20	46469	MBA1705	4		6	2002											0
MBA1705	7	44948	E-C	18	9	2014	MBA1705	17	9	2014	N-H	16	10	2013	7		1	1	2								2	2014-09-18	2014-09-17	2013-10-16	46469	MBA1705	7		8	2014											1
MBA1705	10	44948	M-O	27	8	2015	MBA1705	10	8	2015	N-S	17	9	2014	10		1	1	1								2	2015-08-27	2015-08-10	2014-09-17	46469	MBA1705	10		6	2002											1
MBA1706	1	44948	M-O	28	11	2012	MBA1706	23	11	2012	M-A				1		0										2	2012-11-28	2012-11-23
MBA1706	4	44948	E-C	5	11	2013	MBA1706	1	11	2013	M-A	23	11	2012	4		1	1	2								2	2013-11-05	2013-11-01	2012-11-23	46469	MBA1706	4		8	2013											1
MBA1706	5	44948	E-C	14	2	2014	MBA1706	14	2	2014	M-A	1	11	2013	5		1	1	1								2	2014-02-14	2014-02-14	2013-11-01	46469	MBA1706	5		11	2009											1
MBA1706	6	44948	E-C	24	6	2014	MBA1706	23	6	2014	M-A	14	2	2014	6		1	1	1								2	2014-06-24	2014-06-23	2014-02-14	46469	MBA1706	6		4	2004											1
MBA1706	8	44948	TJM	29	1	2015	MBA1706	29	1	2015	N-S	23	6	2014	8		1	1	2								2	2015-01-29	2015-01-29	2014-06-23	46469	MBA1706	8		12	2013											1
MBA1709	1	44948	M-O	15	12	2012	MBA1709	14	12	2012	A-C				1		1	1	1								2	2012-12-15	2012-12-14		46469	MBA1709	1		2	2011											1
MBA1709	2	44948	E-C	8	4	2013	MBA1709	3	4	2013	A-C	14	12	2012	2		1	1	1								2	2013-04-08	2013-04-03	2012-12-14	46469	MBA1709	2		2	2011											1
MBA1709	4	44948	E-C	22	10	2013	MBA1709	22	10	2013	A-B	3	4	2013	4		1	1	1								2	2013-10-22	2013-10-22	2013-04-03	46469	MBA1709	4			2010											1
MBA1709	8	44948	TJM	4	2	2015	MBA1709	3	2	2015	N-S	22	10	2013	8		1	1	2								2	2015-02-04	2015-02-03	2013-10-22	46469	MBA1709	8			2009											1
MBA1710	1	44948	`-O	15	1	2013	MBA1710	11	1	2013	A-C				1		1	1	1								2	2013-01-15	2013-01-11		46469	MBA1710	1		5	2000											1
MBA1710	4	44948	E-C	13	12	2013	MBA1710	12	12	2013	A-C	11	1	2013	4		1	1	1								2	2013-12-13	2013-12-12	2013-01-11	46469	MBA1710	4		5	2000											1
MBA1710	7	44948	TJM	7	11	2014	MBA1710	6	11	2014	A-C	12	12	2013	7		1	1	1								2	2014-11-07	2014-11-06	2013-12-12	46469	MBA1710	7		5	2000											1
MBA1711	1	44948	M-O	16	1	2013	MBA1711	15	1	2013	A-C				1		1	1	2								2	2013-01-16	2013-01-15		46469	MBA1711	1		5	2009											1
MBA1711	4	44948	E-C	16	12	2013	MBA1711	16	12	2013	A-C	15	5	2013	4		2	1	2		4						2	2013-12-16	2013-12-16	2013-05-15	46469	MBA1711	4		7	2010				8							1	0
MBA1711	8	44948	TJM	12	3	2015	MBA1711	12	3	2015	N-S	16	3	2013	8		2	1	1		4						2	2015-03-12	2015-03-12	2013-03-16	46469	MBA1711	8			2014			2014								1	0
MBA1712	1	44948	M-O	17	1	2013	MBA1712	16	1	2013	N-H				1		1	1	2								2	2013-01-17	2013-01-16		46469	MBA1712	1			2010											1
MBA1712	5	44948	E-C	11	4	2014	MBA1712	10	4	2014	N-H	16	1	2013	5		1	1	1								2	2014-04-11	2014-04-10	2013-01-16	46469	MBA1712	5		7	2010											1
MBA1712	7	44948	TJM	26	11	2014	MBA1712	25	11	2014	N H	10	4	2014	7		1	1	1								2	2014-11-26	2014-11-25	2014-04-10	46469	MBA1712	7			2010											1
MBA1712	8	44948	M-O	10	4	2015	MBA1712	9	4	2015	N-H	25	11	2014	8		1	1	1								2	2015-04-10	2015-04-09	2014-11-25	46469	MBA1712	8		12	2010											1
MBA1713	1	44948	E-C	18	1	2013	MBA1713	16	1	2013	A-C				1		1	1	1								2	2013-01-18	2013-01-16		46469	MBA1713	1			2002											0
MBA1713	4	44948	M-O	18	12	2013	MBA1713	17	12	2013	A-C	16	1	2013	4		1	1	1								2	2013-12-18	2013-12-17	2013-01-16	46469	MBA1713	4			2012											1
MBA1713	8	44948	M-O	16	2	2015	MBA1713	16	2	2015	N-S	17	12	2013	8		1	1	1								2	2015-02-16	2015-02-16	2013-12-17	46469	MBA1713	8			2011											0
MBA1714	1	44948	E-C	23	1	2013	MBA1714	18	1	2013	M-A				1		1	1	1								2	2013-01-23	2013-01-18		46469	MBA1714	1		7	1993											1
MBA1714	4	44948	M-O	9	1	2014	MBA1714	18	12	2013	M-A	18	1	2013	4		1	1	1								2	2014-01-09	2013-12-18	2013-01-18	46469	MBA1714	4		1	1994											1
MBA1714	8	44948	TJM	20	3	2015	MBA1714	19	3	2015	AMK	18	12	2013	8		1	1	1								2	2015-03-20	2015-03-19	2013-12-18	46469	MBA1714	8			1994											1
MBA1716	1	44948	E-C	24	1	2013	MBA1716	23	1	2013	A-C				1		2	1	2		1						2	2013-01-24	2013-01-23		46469	MBA1716	1		7	2012			2009								1	0
MBA1716	4	44948	E-C	13	12	2013	MBA1716	13	12	2013	A-C	23	1	2013	4		1	1	2								2	2013-12-13	2013-12-13	2013-01-23	46469	MBA1716	4		4	2013											1
MBA1716	7	44948	TJM	26	11	2014	MBA1716	26	11	2014	A-C	13	12	2013	7		1	1	2								2	2014-11-26	2014-11-26	2013-12-13	46469	MBA1716	7		9	2011											1
MBA1717	1	44948	E-C	23	1	2013	MBA1717	23	1	2013	N-H				1		1	1	2								2	2013-01-23	2013-01-23		46469	MBA1717	1		1	2000											1
MBA1717	4	44948	T-J	11	12	2013	MBA1717	10	12	2013	N-H	23	1	2013	4		1	0	4								2	2013-12-11	2013-12-10	2013-01-23	46469	MBA1717	4		9	2013											0
MBA1717	8	44948	TJM	20	3	2015	MBA1717	20	3	2015	N-S	10	12	2013	8		0										2	2015-03-20	2015-03-20	2013-12-10
MBA1719	1	44948	M-O	28	1	2013	MBA1719	28	1	2013	A-C				1		0										2	2013-01-28	2013-01-28
MBA1719	4	44948	M-O	18	12	2013	MBA1719	18	12	2013	A-C	28	1	2013	4		1	1	1								2	2013-12-18	2013-12-18	2013-01-28	46469	MBA1719	4		9	2003											0
MBA1719	5	44948	E-C	23	4	2014	MBA1719	17	4	2014	A-C	18	12	2013	5		1	1	1								2	2014-04-23	2014-04-17	2013-12-18	46469	MBA1719	5		10	2003											1
MBA1719	6	44948	M-O	15	8	2014	MBA1719	14	8	2014	A-C	17	4	2014	6		1	1	1								2	2014-08-15	2014-08-14	2014-04-17	46469	MBA1719	6		9	2004											1
MBA1719	9	44948	TJM	16	6	2015	MBA1719	15	6	2015	N-S	14	8	2014	9		1	1	2								2	2015-06-16	2015-06-15	2014-08-14	46469	MBA1719	9			2003											1
MBA1722	1	44948	E-C	4	2	2013	MBA1722	1	2	2013	A-C				1		1	1	1								2	2013-02-04	2013-02-01		46469	MBA1722	1		3	2007											1
MBA1722	4	44948	M-O	9	1	2014	MBA1722	8	1	2014	A-C	1	2	2013	4		1	1	1								2	2014-01-09	2014-01-08	2013-02-01	46469	MBA1722	4		8	2011											1
MBA1722	8	44948	TJM	27	3	2015	MBA1722	27	3	2015	N-S	8	1	2014	8		1	1	1								2	2015-03-27	2015-03-27	2014-01-08	46469	MBA1722	8		4	2010											1
MBA1722	9	44948	M-O	3	7	2015	MBA1722	3	7	2015	N-S	27	3	2015	9		1	1	1								2	2015-07-03	2015-07-03	2015-03-27	46469	MBA1722	9		8	2011											1
MBA1723	1	44948	E-C	13	2	2013	MBA1723	11	2	2013	N-H				1		1	1	2								2	2013-02-13	2013-02-11		46469	MBA1723	1		1	2012											1
MBA1723	4	44948	M-O	15	1	2014	MBA1723	15	1	2014	N-H	11	2	2013	4		1	1	1								2	2014-01-15	2014-01-15	2013-02-11	46469	MBA1723	4		7	2012											1
MBA1724	1	44948	E-C	13	2	2013	MBA1724	8	2	2013	A-C				1		3	0	2		4		4				2	2013-02-13	2013-02-08		46469	MBA1724	1		8	2012			2010			2012					1	1	0
MBA1724	3	44948	E-C	20	9	2013	MBA1724	20	9	2013	N-V	8	2	2013	3		2	1	2		4						2	2013-09-20	2013-09-20	2013-02-08	46469	MBA1724	3		11	2012		8	2013								1	0
MBA1725	1	44948	E-C	13	2	2013	MBA1725	13	2	2013	A-C				1		1	1	1								2	2013-02-13	2013-02-13		46469	MBA1725	1		7	2010											1
MBA1727	1	44948	E-C	21	2	2013	MBA1727	20	2	2013	A-C				1		1	1	1								2	2013-02-21	2013-02-20		46469	MBA1727	1		7	2011											1
MBA1727	4	44948	M-O	24	1	2014	MBA1727	24	1	2014	A-C	20	2	2013	4		2	0	2		3						2	2014-01-24	2014-01-24	2013-02-20	46469	MBA1727	4			2012			2013								1	1
MBA1727	5	44948	M-O	21	5	2014	MBA1727	20	5	2014	A-C	24	1	2014	5		2	1	1		4						2	2014-05-21	2014-05-20	2014-01-24	46469	MBA1727	5			2011			2014								1	0
MBA1727	6	44948	E-C	12	9	2014	MBA1727	12	9	2014	A-C	20	5	2014	6		1	1	2								2	2014-09-12	2014-09-12	2014-05-20	46469	MBA1727	6			2010											1
MBA1727	8	44948	TJM	21	4	2015	MBA1727	21	4	2015	N-S	12	9	2014	8		1	1	1								2	2015-04-21	2015-04-21	2014-09-12	46469	MBA1727	8		8	2010											1
MBA1730	1	44948	E-C	12	3	2013	MBA1730	6	3	2013	A-C				1		1	0	4								2	2013-03-12	2013-03-06		46469	MBA1730	1		9	2012											0
MBA1730	4	44948	E-C	7	2	2014	MBA1730	7	2	2014	A-C	6	3	2013	4		1	1	1								2	2014-02-07	2014-02-07	2013-03-06	46469	MBA1730	4		8	2005											1
MBA1730	7	44948	TJM	14	1	2015	MBA1730	13	1	2015	N-S	7	2	2014	7		1	1	2								2	2015-01-14	2015-01-13	2014-02-07	46469	MBA1730	7		6	2012											0
MBA1731	1	44948	E-C	13	3	2013	MBA1731	6	3	2013	N-H				1		1	1	1								2	2013-03-13	2013-03-06		46469	MBA1731	1			2009											1
MBA1731	7	44948	M-O	17	2	2015	MBA1731	17	2	2015	N-S	6	3	2013	7		1	1	1								2	2015-02-17	2015-02-17	2013-03-06	46469	MBA1731	7			2003											0
MBA1731	8	44948	TJM	30	4	2015	MBA1731	30	4	2015	N-H	6	3	2013	8		1	1	1								2	2015-04-30	2015-04-30	2013-03-06	46469	MBA1731	8			2004											1
MBA1732	1	44948	E-C	13	3	2013	MBA1732	13	3	2013	A-C				1		1	1	1								2	2013-03-13	2013-03-13		46469	MBA1732	1		6	1994											1
MBA1732	4	44948	E-C	11	2	2014	MBA1732	11	2	2014	A-C	13	2	2013	4		1	1	1								2	2014-02-11	2014-02-11	2013-02-13	46469	MBA1732	4		6	1994											1
MBA1732	7	44948	TJM	29	1	2015	MBA1732	29	1	2015	AMK	11	2	2014	7		1	1	1								2	2015-01-29	2015-01-29	2014-02-11	46469	MBA1732	7		6	1994											1
MBA1733	1	44948	E-C	20	3	2013	MBA1733	15	3	2013	A-C				1		2	0	2		2						2	2013-03-20	2013-03-15		46469	MBA1733	1		7	2009		11	2009								1	0
MBA1733	4	44948	E-C	13	2	2014	MBA1733	13	2	2014	A-C	15	3	2013	4		1	1	2								2	2014-02-13	2014-02-13	2013-03-15	46469	MBA1733	4			2009											1
MBA1733	7	44948	TJM	30	1	2015	MBA1733	30	1	2015	N-S	13	2	2014	7		1	1	2								2	2015-01-30	2015-01-30	2014-02-13	46469	MBA1733	7			2009											1
MBA1734	1	44948	E-C	22	3	2013	MBA1734	22	3	2013	AMK				1		1	1	2								2	2013-03-22	2013-03-22		46469	MBA1734	1			2010											1
MBA1735	1	44948	E-C	22	3	2013	MBA1735	22	3	2013	N-S				1		1	1	1								2	2013-03-22	2013-03-22		46469	MBA1735	1			2009											1
MBA1735	2	44948	M-O	2	7	2013	MBA1735	2	7	2013	N-S	22	3	2013	2		1	1	1								2	2013-07-02	2013-07-02	2013-03-22	46469	MBA1735	2		4	2010											1
MBA1735	4	44948	E-C	12	2	2014	MBA1735	11	2	2014	N-S	2	7	2013	4		1	1	1								2	2014-02-12	2014-02-11	2013-07-02	46469	MBA1735	4		11	2009											1
MBA1735	8	44948	TJM	24	4	2015	MBA1735	24	4	2015	N-S	11	2	2014	8		1	1	1								2	2015-04-24	2015-04-24	2014-02-11	46469	MBA1735	8			2010											0
MBA1736	1	44948	E-C	27	3	2013	MBA1736	22	3	2013	N-H				1		1	1	1								2	2013-03-27	2013-03-22		46469	MBA1736	1		7	2007											1
MBA1736	4	44948	M-O	13	3	2014	MBA1736	13	3	2014	N-H	22	3	2013	4		1	1	1								2	2014-03-13	2014-03-13	2013-03-22	46469	MBA1736	4		6	2009											1
MBA1736	6.1	44948	TJM	18	3	2015	MBA1736	18	3	2015	N-S	13	3	2014	97	6.1	1	1	1								2	2015-03-18	2015-03-18	2014-03-13	46469	MBA1736	97	6.1	6	2008											1
MBA1736	8	44948	TJM	5	6	2015	MBA1736	27	5	2015	N-H	13	3	2014	8		1	1	1								2	2015-06-05	2015-05-27	2014-03-13	46469	MBA1736	8		8	2008											1
MBA1737	1	44948	E-C	22	3	2013	MBA1737	22	3	2013	A-C				1		1	1	1								2	2013-03-22	2013-03-22		46469	MBA1737	1		10	1998											1
MBA1737	4	44948	E-C	14	2	2014	MBA1737	14	2	2014	A-C	22	3	2013	4		1	1	1								2	2014-02-14	2014-02-14	2013-03-22	46469	MBA1737	4		10	1997											1
MBA1737	5	44948	E-C	16	6	2014	MBA1737	13	6	2014	A-C	22	3	2013	5		1	1	1								2	2014-06-16	2014-06-13	2013-03-22	46469	MBA1737	5		10	1998											1
MBA1739	1	44948	E-C	10	4	2013	MBA1739	5	4	2013	AMK				1		1	1	1								2	2013-04-10	2013-04-05		46469	MBA1739	1		5	2012											1
MBA1739	4	44948	E-C	20	2	2014	MBA1739	20	2	2014	AMK	5	4	2013	4		1	1	1								2	2014-02-20	2014-02-20	2013-04-05	46469	MBA1739	4			2013											1
MBA1739	7	44948	TJM	6	2	2015	MBA1739	4	2	2015	AMK	20	2	2014	7		1	1	1								2	2015-02-06	2015-02-04	2014-02-20	46469	MBA1739	7			2003											1
MBA1740	1	44948	E-C	8	4	2013	MBA1740	5	4	2013	A-C				1		2	1	1		2						2	2013-04-08	2013-04-05		46469	MBA1740	1		10	2012		5	2012								1	0
MBA1740	4	44948	M-O	4	3	2014	MBA1740	4	3	2014	A-C	5	4	2013	4		1	1	1								2	2014-03-04	2014-03-04	2013-04-05	46469	MBA1740	4		11	2012											1
MBA1740	7	44948	TJM	6	2	2015	MBA1740	4	2	2015	N-S	4	3	2014	7		1	1	2								2	2015-02-06	2015-02-04	2014-03-04	46469	MBA1740	7		9	2014											1
MBA1741	1	44948	E-C	10	4	2013	MBA1741	10	4	2013	KES				1		1	1	1								2	2013-04-10	2013-04-10		46469	MBA1741	1		3	2007											1
MBA1741	2	44948	E-C	6	8	2013	MBA1741	1	8	2013	KES	10	4	2013	2		1	1	1								2	2013-08-06	2013-08-01	2013-04-10	46469	MBA1741	2		4	2007											1
MBA1741	4	44948	M-O	13	3	2014	MBA1741	11	3	2014	KES	1	8	2013	4		1	1	1								2	2014-03-13	2014-03-11	2013-08-01	46469	MBA1741	4		3	2007											1
MBA1741	8	44948	TJM	21	5	2015	MBA1741	21	5	2015	N-S	11	3	2014	8		1	1	1								2	2015-05-21	2015-05-21	2014-03-11	46469	MBA1741	8		12	2007											1
MBA1743	1	44948	M-O	6	5	2013	MBA1743	16	4	2013	N-S				1		1	1	1								2	2013-05-06	2013-04-16		46469	MBA1743	1			2006											1
MBA1743	4	44948	M-O	14	3	2014	MBA1743	14	3	2014	N-S	16	4	2013	4		1	1	1								2	2014-03-14	2014-03-14	2013-04-16	46469	MBA1743	4		6	2009											1
MBA1743	6	44948	TJM	21	10	2014	MBA1743	21	10	2014	N-S	14	3	2014	6		1	1	1								2	2014-10-21	2014-10-21	2014-03-14	46469	MBA1743	6			2006											1
MBA1743	7	44948	TJM	13	2	2015	MBA1743	13	2	2015	N-S	21	10	2014	7		1	1	1								2	2015-02-13	2015-02-13	2014-10-21	46469	MBA1743	7		6	2011											1
MBA1743	8	44948	TJM	21	5	2015	MBA1743	21	5	2015	N-S	13	2	2015	8		1	1	1								2	2015-05-21	2015-05-21	2015-02-13	46469	MBA1743	8			2012											1
MBA1744	1	44948	E-C	23	4	2013	MBA1744	19	4	2013	AMK				1		1	1	2								2	2013-04-23	2013-04-19		46469	MBA1744	1		12	2012											1
MBA1744	2	44948	E-C	31	7	2013	MBA1744	30	7	2013	AMK	19	4	2013	2		1	1	2								2	2013-07-31	2013-07-30	2013-04-19	46469	MBA1744	2		2	2012											1
MBA1744	3	44948	E-C	26	11	2013	MBA1744	26	11	2013	AMK	30	7	2013	3		1	1	1								2	2013-11-26	2013-11-26	2013-07-30	46469	MBA1744	3		2	2012											1
MBA1744	4	44948	M-O	6	3	2014	MBA1744	6	3	2014	AMK	26	11	2013	4		1	1	1								2	2014-03-06	2014-03-06	2013-11-26	46469	MBA1744	4		2	2013											1
MBA1744	8	44948	TJM	26	5	2015	MBA1744	26	5	2015	AMK	6	3	2014	8		1	1	1								2	2015-05-26	2015-05-26	2014-03-06	46469	MBA1744	8			2013											1
MBA1745	1	44948	E-C	13	5	2013	MBA1745	2	5	2013	KES				1		1	1	1								2	2013-05-13	2013-05-02		46469	MBA1745	1		2	2006											1
MBA1745	2	44948	E-C	23	8	2013	MBA1745	23	8	2013	KES	2	5	2013	2		1	1	1								2	2013-08-23	2013-08-23	2013-05-02	46469	MBA1745	2		2	2000											1
MBA1745	4	44948	E-C	28	3	2014	MBA1745	27	3	2014	KES	23	8	2013	4		1	1	1								2	2014-03-28	2014-03-27	2013-08-23	46469	MBA1745	4		2	2006											1
MBA1745	7	44948	TJM	4	3	2015	MBA1745	4	3	2015	N-S	27	3	2014	7		1	1	1								2	2015-03-04	2015-03-04	2014-03-27	46469	MBA1745	7			2006											1
MBA1745	8	44948	TJM	4	6	2015	MBA1745	2	6	2015	N-S	4	3	2015	8		1	1	1								2	2015-06-04	2015-06-02	2015-03-04	46469	MBA1745	8		2	2005											1
MBA1746	1	44948	E-C	14	5	2013	MBA1746	2	5	2013	N-S				1		1	1	2								2	2013-05-14	2013-05-02		46469	MBA1746	1		5	2012											1
MBA1746	2	44948	E-C	23	8	2013	MBA1746	21	8	2013	N-S	2	5	2013	2		1	1	1								2	2013-08-23	2013-08-21	2013-05-02	46469	MBA1746	2		7	2007											1
MBA1746	4	44948	M-O	19	3	2014	MBA1746	19	3	2014	N-S	21	8	2013	4		1	1	2								2	2014-03-19	2014-03-19	2013-08-21	46469	MBA1746	4		8	2013											0
MBA1746	7	44948	TJM	4	3	2015	MBA1746	3	3	2015	N-S	19	3	2014	7		1	1	3								2	2015-03-04	2015-03-03	2014-03-19	46469	MBA1746	7		7	2014											0
MBA1746	8	44948	TJM	4	6	2015	MBA1746	2	6	2015	N-S	3	3	2015	8		2	1	2		3						2	2015-06-04	2015-06-02	2015-03-03	46469	MBA1746	8		2	2015		6	2014								1	0
MBA1748	1	44948	E-C	24	5	2013	MBA1748	2	5	2013	N-V				1		1	1	2								2	2013-05-24	2013-05-02		46469	MBA1748	1		11	2010											1
MBA1748	2	44948	E-C	23	8	2013	MBA1748	23	8	2013	N-V	2	5	2013	2		1	1	2								2	2013-08-23	2013-08-23	2013-05-02	46469	MBA1748	2		11	2010											1
MBA1748	4	44948	E-C	5	5	2014	MBA1748	30	4	2014	N-V	23	8	2013	4		1	1	1								2	2014-05-05	2014-04-30	2013-08-23	46469	MBA1748	4		11	2011											1
MBA1748	7	44948	TJM	10	3	2015	MBA1748	10	3	2015	N-S	30	4	2014	7		1	1	1								2	2015-03-10	2015-03-10	2014-04-30	46469	MBA1748	7			2012											1
MBA1751	1	44948	E-C	14	5	2013	MBA1751	10	5	2013	M-C				1		0										2	2013-05-14	2013-05-10
MBA1751	4	44948	E-C	4	4	2014	MBA1751	4	4	2014	M-C	10	5	2013	4		0										2	2014-04-04	2014-04-04	2013-05-10
MBA1751	7	44948	TJM	7	4	2015	MBA1751	7	4	2015	N-H	4	4	2014	7		0										2	2015-04-07	2015-04-07	2014-04-04
MBA1752	1	44948	M-O	15	5	2013	MBA1752	15	5	2013	M-C				1		0										2	2013-05-15	2013-05-15
MBA1752	4	44948	E-C	11	4	2014	MBA1752	11	4	2014	M-C	15	5	2013	4		0										2	2014-04-11	2014-04-11	2013-05-15
MBA1752	8	44948	TJM	19	8	2015	MBA1752	20	7	2015	N-H	11	4	2014	8		0										2	2015-08-19	2015-07-20	2014-04-11
MBA1753	1	44948	E-C	23	5	2013	MBA1753	21	5	2013	M-C				1		0										2	2013-05-23	2013-05-21
MBA1753	4	44948	E-C	4	4	2014	MBA1753	3	4	2014	M-C	21	5	2013	4		1	1	2								2	2014-04-04	2014-04-03	2013-05-21	46469	MBA1753	4		1	2014											1
MBA1753	7	44948	TJM	8	5	2015	MBA1753	7	5	2015	N-H	3	4	2014	7		1	1	2								2	2015-05-08	2015-05-07	2014-04-03	46469	MBA1753	7		6	2007											1
MBA1754	1	44948	E-C	23	5	2013	MBA1754	22	5	2013	N-V				1		0										2	2013-05-23	2013-05-22
MBA1754	5	44948	TJM	29	8	2014	MBA1754	20	8	2014	N-V	22	5	2013	5		0										2	2014-08-29	2014-08-20	2013-05-22
MBA1755	1	44948	E-C	30	5	2013	MBA1755	29	5	2013	N-V				1		1	1	1								2	2013-05-30	2013-05-29		46469	MBA1755	1		2	2009											1
MBA1755	4	44948	E-C	5	5	2014	MBA1755	30	4	2014	N-V	29	5	2013	4		1	1	1								2	2014-05-05	2014-04-30	2013-05-29	46469	MBA1755	4		2	2009											1
MBA1755	7	44948	M-O	13	4	2015	MBA1755	10	4	2015	N-H	30	4	2014	7		1	1	1								2	2015-04-13	2015-04-10	2014-04-30	46469	MBA1755	7		6	2009											1
MBA1756	1	44948	M-O	18	6	2013	MBA1756	31	5	2013	N-V				1		1	1	2								2	2013-06-18	2013-05-31		46469	MBA1756	1		2	2013											1
MBA1756	3	44948	M-O	15	1	2014	MBA1756	14	1	2014	N-V	31	5	2013	3		1	1	1								2	2014-01-15	2014-01-14	2013-05-31	46469	MBA1756	3		2	2013											1
MBA1756	5	44948	E-C	17	9	2014	MBA1756	17	9	2014	N-V	14	1	2014	5		1	1	1								2	2014-09-17	2014-09-17	2014-01-14	46469	MBA1756	5			2012											0
MBA1758	1	44948	M-O	19	6	2013	MBA1758	5	6	2013	N-V				1		0										2	2013-06-19	2013-06-05
MBA1758	4	44948	M-O	8	5	2014	MBA1758	7	5	2014	N-V	5	6	2013	4		0										2	2014-05-08	2014-05-07	2013-06-05
MBA1758	7	44948	M-O	10	4	2015	MBA1758	8	4	2015	N-H	7	5	2014	7		0										2	2015-04-10	2015-04-08	2014-05-07
MBA1758	8	44948	TJM	15	7	2015	MBA1758	14	7	2015	N-H	8	4	2015	8		0										2	2015-07-15	2015-07-14	2015-04-08
MBA1760	1	44948	M-O	20	6	2013	MBA1760	17	6	2013	AMK				1		1	1	1								2	2013-06-20	2013-06-17		46469	MBA1760	1		1	2002											1
MBA1760	3	44948	E-C	3	2	2014	MBA1760	3	2	2014	AMK	17	6	2013	3		1	1	1								2	2014-02-03	2014-02-03	2013-06-17	46469	MBA1760	3			2001											1
MBA1760	4	44948	M-O	21	5	2014	MBA1760	20	5	2014	AMK	3	2	2014	4		1	1	1								2	2014-05-21	2014-05-20	2014-02-03	46469	MBA1760	4			2001											1
MBA1760	7	44948	TJM	24	4	2015	MBA1760	23	4	2015	AMK	20	5	2014	7		1	1	1								2	2015-04-24	2015-04-23	2014-05-20	46469	MBA1760	7			2001											1
MBA1760	8	44948	TJM	25	6	2015	MBA1760	25	6	2015	AMK	20	5	2014	8		1	1	1								2	2015-06-25	2015-06-25	2014-05-20	46469	MBA1760	8			2001											1
MBA1761	1	44948	M-O	24	6	2013	MBA1761	19	6	2013	N-S				1		1	1	2								2	2013-06-24	2013-06-19		46469	MBA1761	1		5	2011											1
MBA1761	4	44948	M-O	8	5	2014	MBA1761	7	5	2014	N-S	19	6	2013	4		0										2	2014-05-08	2014-05-07	2013-06-19
MBA1761	8	44948	TJM	2	7	2015	MBA1761	1	7	2015	N-S	7	5	2014	8		1	1	2								2	2015-07-02	2015-07-01	2014-05-07	46469	MBA1761	8		1	2014											1
MBA1764	1	44948	M-O	24	6	2013	MBA1764	19	6	2013	M-C				1		1	1	1								2	2013-06-24	2013-06-19		46469	MBA1764	1		9	2010											1
MBA1764	4	44948	E-C	4	6	2014	MBA1764	27	5	2014	M-C	19	6	2013	4		1	1	1								2	2014-06-04	2014-05-27	2013-06-19	46469	MBA1764	4			2011											1
MBA1764	7	44948	TJM	19	5	2015	MBA1764	18	5	2015	N-H	27	5	2014	7		1	1	1								2	2015-05-19	2015-05-18	2014-05-27	46469	MBA1764	7			2011											1
MBA1765	1	44948	M-O	24	6	2013	MBA1765	21	6	2013	KES				1		1	1	1								2	2013-06-24	2013-06-21		46469	MBA1765	1		5	2007											1
MBA1765	4	44948	M-O	13	5	2014	MBA1765	9	5	2014	KES	21	6	2013	4		1	1	1								2	2014-05-13	2014-05-09	2013-06-21	46469	MBA1765	4		5	2007											1
MBA1765	8	44948	TJM	13	7	2015	MBA1765	13	7	2015	N-S	9	5	2014	8		1	1	1								2	2015-07-13	2015-07-13	2014-05-09	46469	MBA1765	8			2007											1
MBA1768	1	44948	M-O	8	7	2013	MBA1768	21	6	2013	M-A				1		1	1	1								2	2013-07-08	2013-06-21		46469	MBA1768	1		6	2002											1
MBA1768	4	44948	E-C	5	6	2014	MBA1768	30	5	2014	M-A	21	6	2013	4		1	1	1								2	2014-06-05	2014-05-30	2013-06-21	46469	MBA1768	4				7										1
MBA1768	7	44948	TJM	24	4	2015	MBA1768	24	4	2015	N-H	30	5	2014	7		2	1	1		2						2	2015-04-24	2015-04-24	2014-05-30	46469	MBA1768	7			2003			2014								1	1
MBA1769	1	44948	KES	25	6	2013	MBA1769	25	6	2013	N-H				1		3	1	1		3		3				2	2013-06-25	2013-06-25		46469	MBA1769	1		1	2006		7	2012		8	2001					1	1	0
MBA1769	4	44948	E-C	29	5	2014	MBA1769	28	5	2014	N-H	25	6	2013	4		3	1	1		2		2				2	2014-05-29	2014-05-28	2013-06-25	46469	MBA1769	4		12	2006		11	2013		2	2000					1	1	1
MBA1769	7	44948	TJM	8	5	2015	MBA1769	7	5	2015	N-H	28	5	2014	7		2	1	2		2						2	2015-05-08	2015-05-07	2014-05-28	46469	MBA1769	7		12	2006		4	2014								1	0
MBA1769	8	44948	TJM	15	7	2015	MBA1769	15	7	2015	N-H	7	5	2015	8		1	1	2								2	2015-07-15	2015-07-15	2015-05-07	46469	MBA1769	8		1	2014											1
MBA1771	1	44948	M-O	8	7	2013	MBA1771	28	6	2013	A-C				1		3	1	2		3		3				2	2013-07-08	2013-06-28		46469	MBA1771	1		1	2013		2	2013		2	2013					1	0	0
MBA1776	1	44948	E-C	29	7	2013	MBA1776	24	7	2013	A-C				1		2	1	2		4						2	2013-07-29	2013-07-24		46469	MBA1776	1			2011		4	2013								1	0
MBA1776	2	44948	E-C	8	11	2013	MBA1776	8	11	2013	N-V	24	7	2013	2		1	1	2								2	2013-11-08	2013-11-08	2013-07-24	46469	MBA1776	2			2012											1
MBA1776	3	44948	M-O	5	3	2014	MBA1776	5	3	2014	A-C	8	11	2013	3		1	1	1								2	2014-03-05	2014-03-05	2013-11-08	46469	MBA1776	3		4	2012											1
MBA1776	4	44948	E-C	30	6	2014	MBA1776	27	6	2014	A-C	5	3	2014	4		1	1	1								2	2014-06-30	2014-06-27	2014-03-05	46469	MBA1776	4		4	2012											1
MBA1776	7	44948	TJM	26	5	2015	MBA1776	26	5	2015	N-S	27	6	2014	7		1	1	1								2	2015-05-26	2015-05-26	2014-06-27	46469	MBA1776	7		5	2013											1
MBA1777	1	44948	E-C	23	8	2013	MBA1777	21	8	2013	N-V				1		1	1	1								2	2013-08-23	2013-08-21		46469	MBA1777	1			2003											1
MBA1777	4	44948	E-C	23	4	2014	MBA1777	23	4	2014	N-V	21	8	2013	4		1	1	1								2	2014-04-23	2014-04-23	2013-08-21	46469	MBA1777	4			2010											1
MBA1777	5	44948	E-C	21	7	2014	MBA1777	17	7	2014	N-V	23	4	2014	5		1	1	1								2	2014-07-21	2014-07-17	2014-04-23	46469	MBA1777	5		6	2003											1
MBA1777	8	44948	TJM	25	6	2015	MBA1777	24	6	2015	N-H	17	7	2014	8		1	1	1								2	2015-06-25	2015-06-24	2014-07-17	46469	MBA1777	8				8										1
MBA1778	1	44948	E-C	23	8	2013	MBA1778	23	8	2013	AMK				1		3	1	2		3		3				2	2013-08-23	2013-08-23		46469	MBA1778	1		12	2012				8			8				1	0	0
MBA1778	2	44948	E-C	10	12	2013	MBA1778	5	12	2013	AMK	23	8	2013	2		1	1	1								2	2013-12-10	2013-12-05	2013-08-23	46469	MBA1778	2		1	2013											1
MBA1778	3	44948	E-C	26	3	2014	MBA1778	26	3	2014	AMK	5	12	2013	3		1	1	1								2	2014-03-26	2014-03-26	2013-12-05	46469	MBA1778	3		1	2003											1
MBA1778	4	44948	E-C	4	8	2014	MBA1778	30	7	2014	AMK	26	3	2014	4		1	1	1								2	2014-08-04	2014-07-30	2014-03-26	46469	MBA1778	4		1	2003											1
MBA1778	7	44948	TJM	30	6	2015	MBA1778	30	6	2015	AMK	30	7	2014	7		1	1	1								2	2015-06-30	2015-06-30	2014-07-30	46469	MBA1778	7				8										1
[truncated: 547 more columns]
